# Supplementary material for: Correcting delayed reporting of COVID‐19 using the generalized‐Dirichlet‐multinomial method
Source: Biometrics. 2022 Dec 27:10.1111/biom.13810. Online ahead of print. doi: 10.1111/biom.13810 (PMC9877609; doi:10.1111/biom.13810)
Supplement: Supplementary file 2 — Data S1 [file BIOM-9999-0-s001.zip]

Archive with 36 entries (33 files):
- Biometrics Covid Code/
- __MACOSX/._Biometrics Covid Code
- Biometrics Covid Code/Prediction_Experiments.R
- __MACOSX/Biometrics Covid Code/._Prediction_Experiments.R
- Biometrics Covid Code/.DS_Store
- __MACOSX/Biometrics Covid Code/._.DS_Store
- Biometrics Covid Code/dates.Rdata
- __MACOSX/Biometrics Covid Code/._dates.Rdata
- Biometrics Covid Code/Models/
- __MACOSX/Biometrics Covid Code/._Models
- Biometrics Covid Code/regions_raw.Rdata
- __MACOSX/Biometrics Covid Code/._regions_raw.Rdata
- Biometrics Covid Code/z_full.Rdata
- __MACOSX/Biometrics Covid Code/._z_full.Rdata
- Biometrics Covid Code/Functions.R
- __MACOSX/Biometrics Covid Code/._Functions.R
- Biometrics Covid Code/Master.R
- __MACOSX/Biometrics Covid Code/._Master.R
- Biometrics Covid Code/Simulation_Experiment.R
- __MACOSX/Biometrics Covid Code/._Simulation_Experiment.R
- Biometrics Covid Code/region_names.Rdata
- __MACOSX/Biometrics Covid Code/._region_names.Rdata
- Biometrics Covid Code/Plots/
- __MACOSX/Biometrics Covid Code/._Plots
- Biometrics Covid Code/Models/NobBS_Models.R
- __MACOSX/Biometrics Covid Code/Models/._NobBS_Models.R
- Biometrics Covid Code/Models/gdm_survivor_spline.R
- __MACOSX/Biometrics Covid Code/Models/._gdm_survivor_spline.R
- Biometrics Covid Code/Models/gdm_survivor_nested.R
- __MACOSX/Biometrics Covid Code/Models/._gdm_survivor_nested.R
- Biometrics Covid Code/Models/INLA_Model.R
- __MACOSX/Biometrics Covid Code/Models/._INLA_Model.R
- Biometrics Covid Code/Models/gdm_hazard.R
- __MACOSX/Biometrics Covid Code/Models/._gdm_hazard.R
- Biometrics Covid Code/Models/nb_survivor.R
- __MACOSX/Biometrics Covid Code/Models/._nb_survivor.R
