# Supplementary material for: Correcting delayed reporting of COVID‐19 using the generalized‐Dirichlet‐multinomial method
Source: Biometrics. 2022 Dec 27:10.1111/biom.13810. Online ahead of print. doi: 10.1111/biom.13810 (PMC9877609; doi:10.1111/biom.13810)
Supplement: Supplementary file 2 — Data S1 [file BIOM-9999-0-s001.zip › Biometrics Covid Code/Prediction_Experiments.R]

##################################
# Rolling Prediction Experiments #
##################################

# WARNING: For some models it can take more than 12 hours 
# to complete the whole prediction experiment, and running all
# the models in one R instance may use a large amount of system
# memory, easily in excess of 100Gb. To mitigate this, you can
# increase the time step (nowcast_interval) from the default
# 3 days, or you can change the number of MCMC iterations
# and/or thinning interval.

# We recommend you run each model in turn and save the samples 
# as RData files.

# Date to start the rolling predictions experiments.
start_date<- as.Date("2020-08-01")
# Maximum date to end the rolling predictions experiments.
end_date<- as.Date("2021-11-01")

start_t<-as.numeric(difftime(start_date,min(dates)-1,units=c("days")))
end_t<-as.numeric(difftime(end_date,min(dates)-1,units=c("days")))

# Prediction time step (days).
nowcast_interval <- 3

# Rolling data cutoff indices for data censoring and model fitting.
C_list <- floor(seq(from=start_t, to=end_t, by=nowcast_interval))

# Number of days to perform nowcasts in the rolling predictions experiments.
n_nowcasts <- length(C_list) 

# Maximum date to forecast up to.
N_max <- max(C_list)+7

n_cores <- 16 # Number of cores for parallel computing.

# Create parallel computing cluster.
this_cluster <- makeCluster(n_cores)

# Load in all the model functions.
source('Models/gdm_survivor_spline.R')
source('Models/gdm_hazard.R')
source('Models/nb_survivor.R')

# Put the total deaths data into long format.
rolling_y_data <- y_full[1:N_max,]%>%melt(varnames=c('t','s'),value.name='y')%>%mutate(r=region_names[s])%>%
  mutate(r=factor(r,levels=region_names))

# Run the GDM survivor model.
# Note fewer iterations are needed for convergence
# without the nested spline structures.
time_survivor <- system.time({ # Save model run times.
  covid_rolling_survivor_samples <- parLapply(cl = this_cluster, X = 1:length(C_list), 
                                                       fun = gdm_survivor_spline, 
                                                       C_list=C_list, n_knots=c(10,8), S=S, 
                                                       D_max=D_max, D=6, z=z_full,W=W,forecast=7,
                                      niter=20000,nburnin=15000,thin=1)
})

covid_rolling_survivor_y <- y_samples(samples=covid_rolling_survivor_samples,
                                      n_cores=n_cores,S=S,W=W,forecast=7)
covid_rolling_survivor_y_quantiles <- apply(covid_rolling_survivor_y,c(2,3,4),quantile,c(0.025,0.5,0.975),na.rm=T)%>%
  melt(varnames=c('quantile','t','s','c'),value.name='y')%>%
  spread(quantile,y)%>%mutate(r=region_names[s],t=t+C_list[c]-W,
                              c=dates[C_list[c]],delta=dates[t]-c,
                              model='GDM-Survivor',run_time=time_survivor[3]/ceiling(n_nowcasts/16))%>%
  left_join(rolling_y_data)%>%
  rename(lower=`2.5%`,median=`50%`,upper=`97.5%`)

# Rolling prediction plot.
rolling_y_so_far <- array(dim=c(L+7,S,n_nowcasts))
for(i in 1:n_nowcasts){
  z_2 <- z_full[,,1:D_max]
  censored_z_2 <- z_2
  for(s in 1:S){
    censored_z_2[,s,][outer(1:dim(z_2[,s,])[1], 0:(dim(z_2[,s,])[2]-1), FUN = "+") > C_list[i]] <- NA
  }
  rolling_y_so_far[,,i] <- apply(censored_z_2,c(1,2),sum,na.rm=T)
}
rolling_y_so_far_data <- rolling_y_so_far%>%melt(varnames=c('t','s','c'),value.name='y_so_far')%>%
  mutate(c=dates[C_list[c]],r=region_names[s],delta=dates[t]-c)

covid_rolling_survivor_y_multiquantiles <- apply(covid_rolling_survivor_y,c(2,3,4),quantile,c(0.025,0.1,0.175,0.25,0.5,0.75,0.825,0.9,0.975),na.rm=T)%>%
  melt(varnames=c('quantile','t','s','c'),value.name='y')%>%
  spread(quantile,y)%>%mutate(r=region_names[s],t=t+C_list[c]-W,
                              c=dates[C_list[c]],delta=dates[t]-c)%>%
  left_join(rolling_y_data)

C_days<-C_list[floor(seq(from=25, to=76, length=7))] 

# Figure 5: Rolling predictions from the GDM survivor.
rolling_gdm <- ggplot(covid_rolling_survivor_y_multiquantiles%>%
                        filter(c%in%dates[C_days],delta>=(-D_max+1),
                               r%in%c('East of England','North West')))+
  geom_point(data=covid_rolling_survivor_y_quantiles%>%
               filter(r%in%c('East of England','North West'),
                      c%in%dates[C_days]),aes(x = dates[t], y = y),size=1.5)+
  geom_ribbon(aes(x=dates[t],ymin=`2.5%`,ymax=`97.5%`,fill=as.factor(c)),alpha=0.2)+
  geom_ribbon(aes(x=dates[t],ymin=`10%`,ymax=`90%`,fill=as.factor(c)),alpha=0.2)+
  geom_ribbon(aes(x=dates[t],ymin=`17.5%`,ymax=`82.5%`,fill=as.factor(c)),alpha=0.2)+
  geom_ribbon(aes(x=dates[t],ymin=`25%`,ymax=`75%`,fill=as.factor(c)),alpha=0.2)+
  geom_line(aes(x=dates[t],y=`50%`,colour=as.factor(c)))+
  geom_vline(aes(xintercept=c,colour=as.factor(c)),linetype=2)+
  facet_wrap(~r,nrow=2,scales='free')+
  theme_minimal()+
  theme(axis.text=element_text(size=10),legend.text = element_text(size=10),
        strip.text = element_text(size=12),legend.title = element_text(size=12),
        plot.title = element_text(size=16),plot.subtitle = element_text(size=14))+
  scale_color_brewer(name='Data Cutoff Date',palette='Dark2')+
  scale_fill_brewer(name='Data Cutoff Date',palette='Dark2')+
  scale_x_date(date_labels = '%b %y',limits=c(dates[C_days[1]-D_max+1], dates[C_days[7]+7]))+
  labs(y="Daily Deaths",x="Date of Death",
       title='Rolling Nowcasts and Forecasts',subtitle='GDM Survivor')
rolling_gdm
ggsave(rolling_gdm,width=9,height=6,filename='Plots/rolling_gdm.pdf')

# Run the GDM hazard model.
time_hazard <- system.time({
  covid_rolling_hazard_samples <- parLapply(cl = this_cluster, X = 1:length(C_list), 
                                              fun = gdm_hazard, 
                                              C_list=C_list, n_knots=c(10,8), S=S, 
                                              D_max=D_max, D=6, z=z_full,W=W,forecast=7,
                                              niter=20000,nburnin=15000,thin=1)
})

covid_rolling_hazard_y <- y_samples(samples=covid_rolling_hazard_samples,
                                      n_cores=n_cores,S=S,W=W,forecast=7)
covid_rolling_hazard_y_quantiles <- apply(covid_rolling_hazard_y,c(2,3,4),quantile,c(0.025,0.5,0.975),na.rm=T)%>%
  melt(varnames=c('quantile','t','s','c'),value.name='y')%>%
  spread(quantile,y)%>%mutate(r=region_names[s],t=t+C_list[c]-W,
                              c=dates[C_list[c]],delta=dates[t]-c,
                              model='GDM-Hazard',run_time=time_hazard[3]/ceiling(n_nowcasts/16))%>%
  left_join(rolling_y_data)%>%
  rename(lower=`2.5%`,median=`50%`,upper=`97.5%`)

# Run the non-linear NB survivor model.
time_nb <- system.time({
  covid_rolling_nb_samples <- parLapply(cl = this_cluster, X = 1:length(C_list), 
                                            fun = non_linear_nb, 
                                            C_list=C_list, n_knots=c(10,8), S=S, 
                                            D_max=D_max, D=6, z=z_full,W=W,forecast=7,
                                            niter=20000,nburnin=15000,thin=1)
})

covid_rolling_nb_y <- do.call('abind',
                  list(lapply(covid_rolling_nb_samples,function(x)return(x[[2]])),along=4))
  
covid_rolling_nb_y_quantiles <- apply(covid_rolling_nb_y,c(2,3,4),quantile,c(0.025,0.5,0.975),na.rm=T)%>%
  melt(varnames=c('quantile','t','s','c'),value.name='y')%>%
  spread(quantile,y)%>%mutate(r=region_names[s],t=t+C_list[c]-W,
                              c=dates[C_list[c]],delta=dates[t]-c,
                              model='NB-Survivor',run_time=time_nb[3]/ceiling(n_nowcasts/16))%>%
  left_join(rolling_y_data)%>%
  rename(lower=`2.5%`,median=`50%`,upper=`97.5%`)

# Run the INLA model.
source('Models/INLA_Model.R') 
# Run the NobBS models.
source('Models/NobBS_Models.R')

# Put nowcasting quantiles from competing models into the same format.
inla_censored_y <- INLA_nowcasts%>%mutate(delta=t-now_day,median=Median,
                              c=dates[now_day],model='INLA',run_time=time_inla[3]/n_nowcasts)%>%
  select(-Median,-now_day)%>%
  left_join(rolling_y_data)%>%mutate(r=factor(r,levels=c(region_names)))

nobbs_censored_y <- NobBS_nowcasts%>%mutate(delta=onset_date-now_date,
                          t=sapply(onset_date,function(x)which(dates==x)),
                          median=Median,c=dates[now_day],model='NobBS',run_time=S*time_nobs[3]/n_nowcasts)%>%
  select(-Mode,-Median,-now_day,-now_date,-n.reported,-onset_date,s=region)%>%
  left_join(rolling_y_data)%>%mutate(r=factor(r,levels=c(region_names)),region=NULL)
nobbs_14_censored_y <- NobBS_nowcasts_window%>%mutate(delta=onset_date-now_date,
                          t=sapply(onset_date,function(x)which(dates==x)),
                          median=Median,c=dates[now_day],model='NobBS-14',run_time=S*time_nobs_window[3]/n_nowcasts)%>%
  select(-Mode,-Median,-now_day,-now_date,-n.reported,-onset_date,s=region)%>%
  left_join(rolling_y_data)%>%mutate(r=factor(r,levels=c(region_names)),region=NULL)

# Correct a small number of upper prediction intervals 
# (checked does not reduce 95% PI coverage for nowcasts).
nobbs_14_censored_y$upper[nobbs_14_censored_y$upper>1000] <- 1

# Compute performance metrics for different
# prediction time differences.
forecasts_compare <- rbind(covid_rolling_survivor_y_quantiles,
                          covid_rolling_hazard_y_quantiles,
                          covid_rolling_nb_y_quantiles,
                          inla_censored_y,
                          nobbs_censored_y,nobbs_14_censored_y)%>%
  group_by(model,delta)%>%
  summarise(Coverage=mean(y>=lower&y<=upper),
            `Prediction Interval Width`=mean(upper-lower),
            `Mean Average Error`=mean(abs(median-y)))%>%
  pivot_longer(cols=c('Coverage','Mean Average Error','Prediction Interval Width'),names_to = 'metric')%>%
  mutate(model=factor(model,levels=c('GDM-Survivor','GDM-Hazard','GDM-CLR','INLA','NB-Survivor','NobBS','NobBS-14')),
         metric=factor(metric,levels=c('Mean Average Error','Prediction Interval Width','Coverage')))

# Figure 7: Plot of prediction performance metrics.
predictions_compare <- ggplot(forecasts_compare%>%filter(delta>=-4,delta<=4))+
  geom_vline(xintercept=0)+
  geom_line(aes(x=delta,y=value,colour=model))+
  geom_point(aes(x=delta,y=value,colour=model,shape=model))+
  facet_wrap(~metric,nrow=1,scales='free')+
  scale_colour_brewer(name=NULL,palette = 'Dark2')+
  scale_shape(name=NULL)+
  scale_x_continuous()+
  labs(x='Prediction Time Difference (Days)',y=NULL,
       title='Comparison of Prediction Performance')+
  theme_minimal()+
  theme(axis.text=element_text(size=10),legend.text = element_text(size=10),
        strip.text = element_text(size=12),legend.title = element_text(size=12),
        plot.title = element_text(size=16),plot.subtitle = element_text(size=14))
ggsave(predictions_compare,file='Plots/predictions_compare.pdf',width=9,height=3)

# Compute performance metrics for each region separately,
# for nowcasting only (delta=0).
nowcasts_compare <- rbind(covid_rolling_survivor_y_quantiles,
                          covid_rolling_hazard_y_quantiles,
                          covid_rolling_nb_y_quantiles,
                          inla_censored_y,
                          nobbs_censored_y,nobbs_14_censored_y)%>%
  filter(delta==0)

compare_models <- nowcasts_compare%>%
  group_by(r,model)%>%
  summarise(mae=mean(abs(median-y)),
            rmse=signif(sqrt(mean((y-median)^2)),2),
            bias=round(mean(median-y),1),
            piw=signif(mean((upper-lower)),2),
            coverage=signif(mean(y>=lower&y<=upper),2),
            run_time=round(mean(run_time/60)))%>%
  group_modify(function(x,y){
    arrange(x,mae)
  })

# Overall performance metrics for England.
compare_models_overall <- nowcasts_compare%>%
  group_by(model)%>%
  summarise(mae=mean(abs(median-y)),
            rmse=signif(sqrt(mean((y-median)^2)),2),
            bias=round(mean(median-y),1),
            piw=signif(mean((upper-lower)),2),
            coverage=signif(mean(y>=lower&y<=upper),2),
            run_time=round(mean(run_time/60)))%>%
  arrange(mae)

compare_models_overall

# Write the performance metrics as a table.
compare_models_combined <- rbind(compare_models,compare_models_overall)%>%
  mutate(mae=signif(mae,2))
compare_models_combined$model[compare_models_combined$model=='GDM-Survivor'] <- 'GDM-S'
compare_models_combined$model[compare_models_combined$model=='GDM-Hazard'] <- 'GDM-H'
compare_models_combined$model[compare_models_combined$model=='NB-Survivor'] <- 'NB-S'

write_excel_csv(compare_models_combined,file='Tidy/Table_1.csv')

## Moving window prediction experiment (Web Appendix E).

# Run the GDM survivor with a 5-week moving window.
time_survivor_35 <- system.time({ # Save model run times.
  covid_rolling_survivor_35_samples <- parLapply(cl = this_cluster, X = 1:length(C_list), 
                                              fun = gdm_survivor_spline, 
                                              C_list=C_list, n_knots=c(5,8), S=S, 
                                              D_max=D_max, D=6, z=z_full,W=35,forecast=7,
                                              niter=20000,nburnin=15000,thin=1)
})

# Compute predictions of y.
covid_rolling_survivor_35_y <- y_samples(samples=covid_rolling_survivor_35_samples,
                                      n_cores=n_cores,S=S,W=35,forecast=7)
covid_rolling_survivor_35_y_quantiles <- apply(covid_rolling_survivor_35_y,c(2,3,4),quantile,c(0.025,0.5,0.975),na.rm=T)%>%
  melt(varnames=c('quantile','t','s','c'),value.name='y')%>%
  spread(quantile,y)%>%mutate(r=region_names[s],t=t+C_list[c]-35,
                              c=dates[C_list[c]],delta=dates[t]-c,
                              model='GDM-Survivor',run_time=time_survivor_35[3]/ceiling(n_nowcasts/16))%>%
  left_join(rolling_y_data)%>%
  rename(lower=`2.5%`,median=`50%`,upper=`97.5%`)

# Run the GDM survivor with a 15-week moving window.
time_survivor_105 <- system.time({ # Save model run times.
  covid_rolling_survivor_105_samples <- parLapply(cl = this_cluster, X = 1:length(C_list), 
                                                 fun = gdm_survivor_spline, 
                                                 C_list=C_list, n_knots=c(15,8), S=S, 
                                                 D_max=D_max, D=6, z=z_full,W=105,forecast=7,
                                                 niter=20000,nburnin=15000,thin=1)
})

covid_rolling_survivor_105_y <- y_samples(samples=covid_rolling_survivor_105_samples,
                                         n_cores=n_cores,S=S,W=105,forecast=7)
covid_rolling_survivor_105_y_quantiles <- apply(covid_rolling_survivor_105_y,c(2,3,4),quantile,c(0.025,0.5,0.975),na.rm=T)%>%
  melt(varnames=c('quantile','t','s','c'),value.name='y')%>%
  spread(quantile,y)%>%mutate(r=region_names[s],t=t+C_list[c]-105,
                              c=dates[C_list[c]],delta=dates[t]-c,
                              model='GDM-Survivor',run_time=time_survivor_105[3]/ceiling(n_nowcasts/16))%>%
  left_join(rolling_y_data)%>%
  rename(lower=`2.5%`,median=`50%`,upper=`97.5%`)

# Compute performance metrics.
window_compare <- rbind(covid_rolling_survivor_y_quantiles%>%mutate(W=70),
                        covid_rolling_survivor_35_y_quantiles%>%mutate(W=35),
                        covid_rolling_survivor_105_y_quantiles%>%mutate(W=105))%>%
  group_by(model,delta,W)%>%
  summarise(Coverage=mean(y>=lower&y<=upper),
            `Prediction Interval Width`=mean(upper-lower),
            `Mean Average Error`=mean(abs(median-y)),W=mean(W),
            `Run Time`=mean(run_time))%>%
  pivot_longer(cols=c('Coverage','Mean Average Error','Prediction Interval Width','Run Time'),names_to = 'metric')%>%
  mutate(metric=factor(metric,levels=c('Mean Average Error','Prediction Interval Width','Coverage','Run Time')))

# Plot comparing performance metrics for different window sizes.
window_compare_plot <- ggplot(window_compare%>%filter(delta>=-4,delta<=4,metric!='Run Time'))+
  geom_vline(xintercept=0)+
  geom_line(aes(x=delta,y=value,colour=as.factor(W/7)))+
  geom_point(aes(x=delta,y=value,colour=as.factor(W/7),shape=as.factor(W/7)))+
  facet_wrap(~metric,nrow=1,scales='free')+
  scale_colour_brewer(name='Window\nSize (Weeks)',palette = 'Dark2')+
  scale_shape(name='Window\nSize (Weeks)')+
  scale_x_continuous()+
  labs(x='Prediction Time Difference (Days)',y=NULL,
       title='GDM Survivor Prediction Performance',subtitle='by Moving Window Size')+
  theme_minimal()+
  theme(axis.text=element_text(size=10),legend.text = element_text(size=10),
        strip.text = element_text(size=12),legend.title = element_text(size=12),
        plot.title = element_text(size=16),plot.subtitle = element_text(size=14))
ggsave(window_compare_plot,file='Plots/window_compare.pdf',width=9,height=3.15)
window_compare_plot
