# Supplementary material for: Correcting delayed reporting of COVID‐19 using the generalized‐Dirichlet‐multinomial method
Source: Biometrics. 2022 Dec 27:10.1111/biom.13810. Online ahead of print. doi: 10.1111/biom.13810 (PMC9877609; doi:10.1111/biom.13810)
Supplement: Supplementary file 2 — Data S1 [file BIOM-9999-0-s001.zip › Biometrics Covid Code/Functions.R]

# Beta-Binomial distribution functions.

dbetabin=nimbleFunction(run=function(x=double(0),mu=double(0),phi=double(0),size=double(0),log=integer(0)){
  returnType(double(0))
  if(x>=0&x<=size){
    return(lgamma(size+1)+lgamma(x+mu*phi)+lgamma(size-x+(1-mu)*phi)+lgamma(phi)-
             lgamma(size+phi)-lgamma(mu*phi)-lgamma((1-mu)*phi)-lgamma(size-x+1)-lgamma(x+1))
  }else{
    return(-Inf)
  }
})

rbetabin=nimbleFunction(run=function(n=integer(0),mu=double(0),phi=double(0),size=double(0)){
  pi=rbeta(1,mu*phi,(1-mu)*phi)
  returnType(double(0))
  return(rbinom(1,size,pi))
})

# NobBS() function code from NobBS package,
#  square bracket on line 242 removed in order to access all posterior samples from function output. 

NobBS_samples<-function (data, now, units, onset_date, report_date, moving_window = NULL, 
                         max_D = NULL, cutoff_D = NULL, proportion_reported = 1, quiet = TRUE, 
                         specs = list(dist = c("Poisson", "NB"), alpha1.mean.prior = 0, 
                                      alpha1.prec.prior = 0.001, alphat.shape.prior = 0.001, 
                                      alphat.rate.prior = 0.001, beta.priors = NULL, param_names = NULL, 
                                      conf = 0.95, dispersion.prior = NULL, nAdapt = 1000, 
                                      nChains = 1, nBurnin = 1000, nThin = 1, nSamp = 10000)) 
{
  if (inherits(now, "Date") == FALSE) {
    stop("'Now' argument must be of datatype Date (as.Date)")
  }
  if (dplyr::last(seq(unique(data[, onset_date])[1], now, by = units)) != 
      now) {
    stop("The date `now` is not possible to estimate: the possible nowcast dates are seq(unique(data[,onset_date])[1],now,by=units).")
  }
  message(paste("Computing a nowcast for ", now))
  now.T <- ifelse(is.null(moving_window), length(seq(min(data[, 
                                                              onset_date]), as.Date(now), by = units)), moving_window)
  if (is.null(moving_window)) {
    moving_window <- now.T
  }
  if (is.null(max_D)) {
    max_D <- now.T - 1
  }
  if (is.null(cutoff_D)) {
    cutoff_D <- TRUE
  }
  if (quiet == TRUE) {
    progress.bar <- "none"
  }
  if (quiet == FALSE) {
    progress.bar <- "text"
  }
  if (proportion_reported > 1 | proportion_reported <= 0) {
    stop("The proportion_reported must be a number between (0,1].")
  }
  if ("Poisson" %in% (specs[["dist", exact = TRUE]])) {
    specs$dist <- "Poisson"
  }
  if (is.null(specs[["dist", exact = TRUE]])) {
    specs$dist <- "Poisson"
  }
  if (is.null(specs[["alpha1.mean.prior", exact = TRUE]])) {
    specs$alpha1.mean.prior <- 0
  }
  if (is.null(specs[["alpha1.prec.prior", exact = TRUE]])) {
    specs$alpha1.prec.prior <- 0.001
  }
  if (is.null(specs[["alphat.shape.prior", exact = TRUE]])) {
    specs$alphat.shape.prior <- 0.001
  }
  if (is.null(specs[["alphat.rate.prior", exact = TRUE]])) {
    specs$alphat.rate.prior <- 0.001
  }
  if (is.null(specs[["beta.priors", exact = TRUE]])) {
    specs$beta.priors <- rep(0.1, times = (max_D) + 1)
  }
  if (is.null(specs[["param_names", exact = TRUE]]) & 
      (specs[["dist"]] == "Poisson")) {
    specs$param_names <- c("lambda", "alpha", 
                           "beta.logged", "tau2.alpha", "sum.n")
  }
  if (is.null(specs[["param_names", exact = TRUE]]) & 
      (specs[["dist"]] == "NB")) {
    specs$param_names <- c("lambda", "alpha", 
                           "beta.logged", "tau2.alpha", "sum.n", 
                           "r")
  }
  if (is.null(specs[["conf", exact = TRUE]])) {
    specs$conf <- 0.95
  }
  if (is.null(specs[["dispersion.prior", exact = TRUE]]) & 
      (specs[["dist"]] == "NB")) {
    specs$dispersion.prior <- c(0.001, 0.001)
  }
  if (is.null(specs[["nAdapt", exact = TRUE]])) {
    specs$nAdapt <- 1000
  }
  if (is.null(specs[["nChains", exact = TRUE]])) {
    specs$nChains <- 1
  }
  if (is.null(specs[["nBurnin", exact = TRUE]])) {
    specs$nBurnin <- 1000
  }
  if (is.null(specs[["nThin", exact = TRUE]])) {
    specs$nThin <- 1
  }
  if (is.null(specs[["nSamp", exact = TRUE]])) {
    specs$nSamp <- 10000
  }
  if (max_D > (moving_window - 1)) {
    stop("Maximum delay cannot be greater than the length of the moving window minus 1 time unit")
  }
  unit.num <- switch(units, `1 day` = 1, `1 week` = 7)
  w.days <- max((moving_window - 1) * unit.num, (now.T - 1) * 
                  unit.num)
  realtime.data <- subset(data, (data[, onset_date] <= now) & 
                            (data[, onset_date] >= now - w.days) & (data[, report_date] <= 
                                                                      now) & (data[, report_date] >= now - w.days))
  realtime.data$week.t <- (as.numeric(realtime.data[, onset_date] - 
                                        min(realtime.data[, onset_date]))/unit.num) + 1
  realtime.data$delay <- as.numeric(realtime.data[, report_date] - 
                                      realtime.data[, onset_date])/unit.num
  if (cutoff_D == FALSE) {
    realtime.data$delay <- ifelse(realtime.data$delay >= 
                                    max_D, max_D, realtime.data$delay)
  }
  if (length(unique(realtime.data$week.t)) != now.T) {
    warning("Warning! The line list has zero case reports for one or more possible onset dates at one or more delays. Proceeding under the assumption that the true number of cases at the associated delay(s) and week(s) is zero.")
  }
  reporting.triangle <- matrix(NA, nrow = now.T, ncol = (max_D + 
                                                           1))
  for (t in 1:now.T) {
    for (d in 0:max_D) {
      reporting.triangle[t, (d + 1)] <- nrow(realtime.data[which(realtime.data$week.t == 
                                                                   t & realtime.data$delay == d), ])
      if (now.T < (t + d)) {
        reporting.triangle[t, (d + 1)] <- NA
      }
    }
  }
  if (specs[["dist"]] == "Poisson") {
    params = c("lambda", "alpha", "beta.logged", 
               "tau2.alpha", "n", "sum.n", "sum.lambda")
  }
  if (specs[["dist"]] == "NB") {
    params = c("lambda", "alpha", "beta.logged", 
               "tau2.alpha", "n", "sum.n", "sum.lambda", 
               "r")
  }
  nAdapt = specs[["nAdapt"]]
  nChains = specs[["nChains"]]
  nBurnin = specs[["nBurnin"]]
  nThin = specs[["nThin"]]
  nKeep = specs[["nSamp"]]
  nIter = nKeep * nThin
  if (specs[["dist"]] == "Poisson") {
    dataList = list(Today = now.T, D = max_D, n = reporting.triangle, 
                    alpha1.mean.prior = specs$alpha1.mean.prior, alpha1.prec.prior = specs$alpha1.prec.prior, 
                    alphat.rate.prior = specs$alphat.rate.prior, alphat.shape.prior = specs$alphat.shape.prior, 
                    beta.priors = specs$beta.priors)
  }
  if (specs[["dist"]] == "NB") {
    dataList = list(Today = now.T, D = max_D, n = reporting.triangle, 
                    alpha1.mean.prior = specs$alpha1.mean.prior, alpha1.prec.prior = specs$alpha1.prec.prior, 
                    alphat.rate.prior = specs$alphat.rate.prior, alphat.shape.prior = specs$alphat.shape.prior, 
                    beta.priors = specs$beta.priors, dispersion.prior.shape = specs$dispersion.prior[1], 
                    dispersion.prior.rate = specs$dispersion.prior[2])
  }
  JAGSmodPois <- (system.file("JAGS", "nowcastPois.txt", 
                              package = "NobBS"))
  JAGSmodNB <- (system.file("JAGS", "nowcastNB.txt", 
                            package = "NobBS"))
  nowcastmodel = jags.model(file = ifelse(specs[["dist"]] == 
                                            "Poisson", JAGSmodPois, JAGSmodNB), 
                            #JAGSmodNB,
                            data = dataList, 
                            n.chains = nChains, n.adapt = nAdapt, inits = list(.RNG.seed = 1, 
                                                                               .RNG.name = "base::Super-Duper"), quiet = quiet)
  update(object = nowcastmodel, n.iter = nBurnin, progress.bar = progress.bar)
  lambda.output = coda.samples(model = nowcastmodel, variable.names = if ("sum.n" %in% 
                                                                          specs$param_names) 
    c(specs$param_names)
    else c(specs$param_names, "sum.n"), n.iter = nIter, 
    thin = nThin, quiet = quiet, progress.bar = progress.bar)
  mymod.mcmc <- as.mcmc(lambda.output)
  mymod.dat <- as.data.frame(as.matrix(mymod.mcmc))
  t.extract <- (now.T - (now.T - 1)):(now.T)
  estimates <- matrix(NA, ncol = 3, nrow = now.T, dimnames = list(NULL, 
                                                                  c("estimate", "lower", "upper")))
  for (v in t.extract) {
    estimates[v, 1] <- median(mymod.dat[, grep(paste("sum.n[", 
                                                     v, "]", sep = ""), colnames(mymod.dat), 
                                               fixed = TRUE)])
    estimates[v, 2] <- quantile((mymod.dat[, grep(paste("sum.n[", 
                                                        v, "]", sep = ""), colnames(mymod.dat), 
                                                  fixed = TRUE)]), probs = c((1 - specs$conf)/2, 1 - 
                                                                               ((1 - specs$conf)/2)))[1]
    estimates[v, 3] <- quantile((mymod.dat[, grep(paste("sum.n[", 
                                                        v, "]", sep = ""), colnames(mymod.dat), 
                                                  fixed = TRUE)]), probs = c((1 - specs$conf)/2, 1 - 
                                                                               ((1 - specs$conf)/2)))[2]
  }
  estimates.inflated <- matrix(NA, ncol = 3, nrow = now.T, 
                               dimnames = list(NULL, c("estimate_inflated", "lower", 
                                                       "upper")))
  for (v in t.extract) {
    estimates.inflated[v, 1] <- median(mymod.dat[, grep(paste("sum.n[", 
                                                              v, "]", sep = ""), colnames(mymod.dat), 
                                                        fixed = TRUE)])/proportion_reported
    estimates.inflated[v, 2] <- quantile((mymod.dat[, grep(paste("sum.n[", 
                                                                 v, "]", sep = ""), colnames(mymod.dat), 
                                                           fixed = TRUE)]), probs = c((1 - specs$conf)/2, 1 - 
                                                                                        ((1 - specs$conf)/2)))[1]/proportion_reported
    estimates.inflated[v, 3] <- quantile((mymod.dat[, grep(paste("sum.n[", 
                                                                 v, "]", sep = ""), colnames(mymod.dat), 
                                                           fixed = TRUE)]), probs = c((1 - specs$conf)/2, 1 - 
                                                                                        ((1 - specs$conf)/2)))[2]/proportion_reported
  }
  reported <- data.frame(realtime.data %>% group_by_(onset_date) %>% 
                           summarise(n.reported = n()))
  names(reported)[1] <- "onset_date"
  estimates <- data.frame(estimates, onset_date = (seq(as.Date(now) - 
                                                         w.days, as.Date(now), by = units))) %>% left_join(reported, 
                                                                                                           by = "onset_date")
  estimates.inflated <- data.frame(estimates.inflated, onset_date = (seq(as.Date(now) - 
                                                                           w.days, as.Date(now), by = units))) %>% left_join(reported, 
                                                                                                                             by = "onset_date")
  t <- now.T
  parameter_extract <- matrix(NA, nrow = 10000)
  if ("lambda" %in% specs$param_names) {
    parameter_extract <- cbind(parameter_extract, mymod.dat %>% 
                                 dplyr::select(select_vars(names(mymod.dat), starts_with(paste("lambda[", 
                                                                                               t, ",", sep = "")))))
  }
  if ("beta.logged" %in% specs$param_names) {
    betas.logged <- matrix(NA, nrow = 10000, ncol = (max_D + 
                                                       1))
    dimnames(betas.logged) = list(NULL, c(paste("Beta", 
                                                c(0:max_D))))
    for (d in 0:max_D) {
      betas.logged[, (d + 1)] <- (mymod.dat %>% dplyr::select(select_vars(names(mymod.dat), 
                                                                          starts_with(paste("beta.logged[", (d + 
                                                                                                               1), "]", sep = "")))))[, 1]
    }
    parameter_extract <- cbind(parameter_extract, betas.logged)
  }
  if ("alpha" %in% specs$param_names) {
    parameter_extract <- cbind(parameter_extract, mymod.dat %>% 
                                 dplyr::select(select_vars(names(mymod.dat), starts_with(paste("alpha[", 
                                                                                               t, sep = "")))))
  }
  if ("tau2.alpha" %in% specs$param_names) {
    parameter_extract <- cbind(parameter_extract, mymod.dat %>% 
                                 dplyr::select(select_vars(names(mymod.dat), starts_with("tau2.alpha"))))
  }
  nowcast.post.samps <- (mymod.dat %>% dplyr::select(select_vars(names(mymod.dat), 
                                                                 starts_with(paste("sum.n[", t, sep = "")))))#[,1]
  
  list(estimates = estimates, estimates.inflated = estimates.inflated, 
       nowcast.post.samps = mymod.dat, params.post = parameter_extract[, 
                                                                       2:ncol(parameter_extract)])
}

# Function to calculate mode.
Mode <- function(x) {
  ux <- unique(x)
  ux[which.max(tabulate(match(x, ux)))]
}

# Function for half-normal priors in INLA.
half_normal_sd <- function(sigma){
  return(
    paste("expression:
              sigma = ",sigma,";
              precision = exp(log_precision);
              logdens = -0.5*log(2*pi*sigma^2)-1.5*log_precision-1/(2*precision*sigma^2);
              log_jacobian = log_precision;
              return(logdens+log_jacobian);",sep='')
  )
} 


# Custom spread function.
myspread <- function(df, key, value) {
  # quote key
  keyq <- rlang::enquo(key)
  # break value vector into quotes
  valueq <- rlang::enquo(value)
  s <- rlang::quos(!!valueq)
  df %>% gather(variable, value, !!!s) %>%
    unite(temp, !!keyq, variable) %>%
    spread(temp, value)
}


gdm_2_inits=function(seed,z,y,D,N,C,K_t,K_w){
  
  set.seed(seed)
  
  inits=list(y=rep(NA,C),z=matrix(NA,nrow=C,ncol=D),theta=rexp(1,0.01),
             iota=rnorm(1,log(mean(y,na.rm=T)),0.1),beta=sort(rnorm(D,0,1)),phi=rexp(D,0.01),
             tau_alpha=rinvgamma(1,0.5,0.5),tau_eta=rinvgamma(1,0.5,0.5),
             tau_psi=rinvgamma(1,0.5,0.5),kappa_alpha=rnorm(K_t,0,0.1),
             kappa_eta=rnorm(K_w,0,0.1),kappa_psi=rnorm(K_t,0,0.1))
  
  for(t in 1:C){
    for(d in 1:D){
      if(is.na(z[t,d])) inits$z[t,d]=rpois(1,median(z[,d],na.rm=T))
    }
    if(is.na(y[t])) inits$y[t]=sum(c(inits$z[t,],z[t,],rpois(1,median(y-rowSums(z),na.rm=T))),na.rm=TRUE)
  }
  return(inits)
}

# Function to extract and (if applicable) simulate posterior samples of y 
# from a fitted GDM.
y_samples <- function(samples,n_cores,S,W,forecast){
  registerDoParallel(n_cores)
  y_list <- foreach(i=1:length(samples))%dopar%{
    x <- samples[[i]]
    # Time to predict up to relative to this model fit.
    N <- W+forecast
    # Number of posterior samples.
    n_sim <- dim(x)[1]
    # Negative-Binomial dispersion parameters.
    theta <- select(as.data.frame(x),starts_with('theta'))%>%as.matrix()
    # Negative-Binomial means.
    lambda <- select(as.data.frame(x),starts_with('lambda'))%>%as.matrix()%>%array(dim=c(n_sim,W+forecast,S))
    # Now-casting and forecasting samples of y.
    y <- array(dim=c(n_sim,N,S))
    # Extract y samples up to model fit date.
    y_samples <- select(as.data.frame(x),starts_with('y'))%>%as.matrix()
    y[,1:W,] <- array(y_samples,dim=c(n_sim,W,S))
    if(forecast>0){ # Simulate forecasts of y.
      for(s in 1:S){
        y[,(W+1):N,s] <- rnbinom(n_sim*(N-W),mu=lambda[,(W+1):N,s],size=theta[,s])
      }
    }
    return(y)
  }
  return(do.call('abind',list(y_list,along=4)))
}

# Function to extract and (if applicable) simulate posterior samples of y 
# from a fitted GDM. Specific to the dengue model with a random walk and
# seasonal spline.

y_samples_dengue <- function(samples,n_cores,C_list,forecast){
  registerDoParallel(n_cores)
  y_list <- foreach(i=1:length(samples))%dopar%{
    x <- samples[[i]]
    C <- C_list[i]
    # Time to predict up to relative to this model fit.
    N <- C+forecast
    # Number of posterior samples.
    n_sim <- dim(x)[1]
    # Negative-Binomial dispersion parameters.
    theta <- select(as.data.frame(x),starts_with('theta'))%>%as.matrix()
    # Seasonal cycle.
    gamma <- select(as.data.frame(x),starts_with('gamma'))%>%as.matrix()
    # Random walk variance parameter.
    sigma_delta <- select(as.data.frame(x),starts_with('sigma_delta'))%>%as.matrix()
    delta <- matrix(NA,nrow=n_sim,ncol=N)
    delta[,1:C] <- select(as.data.frame(x),starts_with('delta'))%>%as.matrix()
    if(forecast>0){ # Simulate forecasts of y.
      for(j in (C+1):N){
        delta[,j] <- rnorm(n_sim,delta[,j-1],sigma_delta)
      }
    }
    # Now-casting and forecasting samples of y.
    y <- array(dim=c(n_sim,N))
    # Extract y samples up to model fit date.
    y_samples <- select(as.data.frame(x),starts_with('y'))%>%as.matrix()
    y[,1:C] <- array(y_samples,dim=c(n_sim,C))
    if(forecast>0){ # Simulate forecasts of y.
      y[,(C+1):N] <- rnbinom(n_sim*(N-C),mu=exp(delta+gamma)[,(C+1):N],size=theta)
    }
    return(y)
  }
  return(y_list)
}
