# Supplementary material for: Correcting delayed reporting of COVID‐19 using the generalized‐Dirichlet‐multinomial method
Source: Biometrics. 2022 Dec 27:10.1111/biom.13810. Online ahead of print. doi: 10.1111/biom.13810 (PMC9877609; doi:10.1111/biom.13810)
Supplement: Supplementary file 2 — Data S1 [file BIOM-9999-0-s001.zip › Biometrics Covid Code/Master.R]

####################################################
## Correcting Delayed Reporting of COVID-19 Using ##
##  the Generalized-Dirichlet-Multinomial Method  ##
####################################################

############
# Preamble #
############

# Set your working directory to the folder.

# The following packages will need to be installed and loaded.
library(tidyverse)
library(reshape2)
library(mgcv)
library(coda)
library(ggfan)
library(gridExtra)
library(viridis)
library(scales)
library(abind)
library(nimble)
library(doParallel)
library(lubridate)
library(openxlsx)
library(INLA)
library(rjags)
library(NobBS)
library(gganimate)

# Read in some necessary functions.
source('Functions.R')

# Run to use last saved latest data:
load("regions_raw.Rdata")

# Number of Regions.
S <- dim(regions_raw)[3]-1 # Number of regions (excluding England).

# Create matrix with Date of Death (rows) and Date the Death was Announced (columns).
L <- dim(regions_raw)[1] # Number of rows in the raw data.
regions_raw <- regions_raw[1:L,1:L,2:(S+1)]

N <- 282 # Length of the time series including 7 days of forecasting.
C <- 275 # Length of time series up to the 1st of January.
W <- 70 # Default moving window size.

n_cores <- 8 # Number of cores to run clusters on in parallel. 

##############
# Data Setup #
##############

for(s in 1:S){
  for(i in 2:L){
    regions_raw[i,1:(i-1),s] <- NA # Partial reports which haven't happened yet are NA.
  }
}
regions <- array(NA,dim=c(dim(regions_raw)[1]+N-C,dim(regions_raw)[2],S))

for(s in 1:S){
  for(i in 1:L){
    regions[i,,s] <- as.numeric(c(regions_raw[i,!is.na(regions_raw[i,,s]),s],
                                  rep(NA,sum(is.na(regions_raw[i,,s])))))
  }
}
# Now the data is in a suitable format for modelling.

D_max <- 14 # Cut-off / maximum delay.
D <- 6 # Number of delays to explicitly model (see Stoner and Economou 2019 (Biometrics) for more details).
n_chains <- 8 # Number of MCMC chains to run. Reduce if you don't have more than 4 CPU cores!

# Dates corresponding to the data.
dates <- seq(as.Date("2020/4/2"),by=1,length=L) 
days <- weekdays(c(dates,dates[L]+1))
days <- days%>%
  factor(levels=c('Monday','Tuesday','Wednesday','Thursday','Friday','Saturday','Sunday'))%>%
  as.numeric()
save(dates, file='dates.Rdata')

# Put the raw data into a data frame for plotting.
raw_data=tibble(t=c(dates,dates[L]+1),day=factor(c('Monday','Tuesday','Wednesday','Thursday','Friday','Saturday','Sunday')[days],
                                   levels=c('Monday','Tuesday','Wednesday','Thursday','Friday','Saturday','Sunday')),
                act=c(apply(regions_raw,1,sum,na.rm=T),NA),ann=c(NA,apply(regions_raw,2,sum,na.rm=T)))
raw_data=rbind(mutate(raw_data,type='New Deaths'),mutate(raw_data,ann=cumsum(ann),act=cumsum(act),type='Cumulative'))%>%
  mutate(type=factor(type,levels=c('New Deaths','Cumulative')))

## Figure 2: Actual deaths versus announced deaths.
new_deaths <- ggplot(filter(raw_data,type=='New Deaths'))+
  geom_smooth(aes(x=t,y=act,linetype='Trend'),method="gam",n=50,se=FALSE,colour='gray40',size=0.5,formula=y~s(x,k=50),method.args=list(family='nb',method='REML'))+
  geom_line(aes(x=t,y=act,linetype='Actual'))+
  geom_line(aes(x=(t+1),y=ann,linetype='Announced'))+
  geom_point(aes(x=(t+1),y=ann,colour=day,shape=day),size=2)+
  labs(x='Date',y='Daily Deaths',title='Hospital Deaths from COVID-19 in England')+
  theme_minimal()+
  scale_color_brewer(name=NULL,palette='Dark2')+
  scale_shape_manual(name=NULL,values=1:7)+
  scale_linetype_manual(values=c(3,2,1),name=NULL)+
  scale_x_date(limits=c(as.Date("2020-11-01"),as.Date("2021-02-01")),date_labels = '%b %y')+
  theme(text = element_text(size=12), plot.title = element_text(size=16),plot.subtitle=element_text(size=14),
        legend.title = element_text(size=14),strip.text = element_text(size=14))
ggsave(new_deaths,filename='Plots/new_deaths_long.pdf',width=9,height=3.5)

# Vector containing region names.
region_names <- c('East of England','London','Midlands',
                  'North East and Yorkshire',
                  'North West','South East','South West')
save(region_names, file='region_names.Rdata')

# Store counts in arrays (y_full/z_full is uncensored and y/z is censored).
z_full <- aperm(regions,c(1,3,2))

z_england <- apply(z_full,c(1,3),sum)
z_data_england <- cbind(z_england[,1:4],apply(z_england[,5:dim(z_england)[2]],1,sum,na.rm=T))%>%melt(varnames=c('t','d'))%>%
  mutate(d=as.character(d))
z_data_england$d[z_data_england$d=='5']='5+'
z_data_england <- mutate(z_data_england,d=factor(z_data_england$d,levels=rev(c(as.character(1:7),'5+'))),t=dates[t])

save(z_full, file='z_full.Rdata')

# Total reported daily deaths after 14 days of delay.
y_full <- apply(regions[,1:D_max,],c(1,3),sum)

z <- z_full[1:N,,]
for(s in 1:S){
  z[,s,][outer(1:dim(z[,s,])[1], 0:(dim(z[,s,])[2]-1), FUN = "+") > C] <- NA
}

y <- apply(z[,,1:D_max],c(1,2),sum)

y_so_far <- apply(z[,,1:D_max],c(1,2),sum,na.rm=T)

# % reported within D_max
t_max <- sum(!is.na(apply(y_full,1,sum)))
sum(z_full[1:t_max,,1:7],na.rm=T)/sum(z_full[1:t_max,,1:28],na.rm=T)
sum(z_full[1:t_max,,1:14],na.rm=T)/sum(z_full[1:t_max,,1:28],na.rm=T)

## Figure 1: Example delayed reporting bar plot.
n_time=6
n_delay=6
tick_labels=numeric(n_time)
for(i in 1:(n_time-1)){
  tick_labels[i]=paste('t',as.character(-n_time+i),sep='')
}
tick_labels[n_time]='t'
bar_data=data.frame(time=rep(1:n_time,n_delay),delay=as.factor(sort(rep(1:n_delay,n_time))),
                    count=as.numeric(z[(C-n_time+1):C,1,1:n_delay]))
bar_plot=ggplot()+geom_col(data=data.frame(time=1:n_time,total=y_full[(C-n_time+1):C,1]),aes(x=time,y=total))+
  geom_col(data=bar_data,aes(x=time,y=count,fill=delay),position = position_stack(reverse = TRUE))+
  labs(x='Day of Death',y='Reported Deaths',title='Delay Structure of COVID-19 Data',subtitle='Hospital Deaths in East of England') +
  theme_minimal()+scale_fill_brewer(palette='Dark2',name='Delay')+
  scale_x_reverse(breaks=1:n_time,labels=tick_labels)+coord_flip()+
  theme(axis.text=element_text(size=10),legend.text = element_text(size=10),
        strip.text = element_text(size=12),legend.title = element_text(size=12),
        plot.title = element_text(size=16),plot.subtitle = element_text(size=14))
bar_plot
ggsave(bar_plot,file='Plots/bar_plot_covid_long.pdf',width=4.5,height=3.25)
# Statistics about the proportion reported after different
# numbers of delays quoted in the paper.
dates[1]
dates[L-27]
round(sum(z_full[1:(L-27),,1:7],na.rm=T)/sum(z_full[1:(L-27),,1:28],na.rm=T),2)
round(sum(z_full[1:(L-27),,1:14],na.rm=T)/sum(z_full[1:(L-27),,1:28],na.rm=T),2)

#######################
#       Part One:     #
#    GDM Model for    #
# the 4th of May 2020 #
#######################

# Run the GDM survivor model with nested regional spline structures.
this_cluster <- makeCluster(n_cores)

source('Models/gdm_survivor_nested.R')

# Run the nested GDM Survivor for the 1st of January.
time_long <- system.time({
  covid_samples <- parLapply(cl = this_cluster, X = 1:n_chains, 
                                            fun = gdm_survivor_nested, 
                                            C_list=rep(C,n_chains), n_knots=c(20,8,10), S=S, 
                                            D_max=D_max, D=6, z=z_full,W=C,forecast=7,
                                            niter=80000,nburnin=60000,thin=2)%>%
    as.mcmc.list()
})

save(covid_samples,file='Tidy/covid_samples_80k.RData')

# Combine all MCMC chains.
covid_combined_samples <- as_tibble(do.call('rbind',covid_samples))

# Extract names of saved parameters.
parameter_names <- colnames(covid_combined_samples)

# Number of MCMC samples.
n_sim <- dim(covid_combined_samples)[1]

# Compute univariate PSRFs for all parameters.
check_convergence <- tibble(parameter_group=c('lambda','theta','phi',
                                            'kappa_alpha','kappa_delta',
                                            'kappa_beta','kappa_gamma',
                                            'kappa_xi','sigma_xi',
                                            'sigma_alpha','sigma_delta',
                                            'sigma_beta','sigma_gamma',
                                            'iota','psi','alpha','delta',
                                            'beta','gamma','xi'))%>%
  group_by(parameter_group)%>%group_modify(function(x,y){
    index <- which(startsWith(parameter_names,y$parameter_group))
    psrf <- sapply(index,function(v)gelman.diag(covid_samples[,v],autoburnin = FALSE,transform = TRUE,multivariate = FALSE)$psrf[,1])
    x$mean_psrf <- mean(psrf)
    x$max_psrf <- max(psrf)
    x$leq_105 <- mean(psrf<=1.05)
    x$leq_110 <- mean(psrf<=1.1)
    return(x)
  })
check_convergence
max(check_convergence$max_psrf)

# Compute posterior predictions for y.
covid_y <- y_samples(samples=covid_samples,
                                    n_cores=n_cores,S=S,W=C,forecast=7)%>%
  aperm(c(2,3,1,4))%>%array(dim=c(N,S,n_sim))%>%aperm(c(3,1,2))
covid_y <- abind(covid_y,apply(covid_y,c(1,2),sum),along=3)

covid_y_quantiles <- apply(covid_y,c(2,3),quantile,c(0.025,0.1,0.175,0.25,0.5,0.75,0.825,0.9,0.975),na.rm=T)%>%
  melt(varnames=c('quantile','t','s'),value.name='y')%>%
  spread(quantile,y)%>%mutate(r=factor(c(region_names,'England')[s],levels=c(region_names,'England')))

# Total deaths data into long format.
y_data <- y_full[1:N,]%>%melt(varnames=c('t','s'),value.name='y')%>%mutate(r=region_names[s])
Y_data <- tibble(t=1:N,y=apply(y_full[1:N,],1,sum))%>%mutate(s=S+1,r='England')

y_data <- rbind(y_data,Y_data)%>%mutate(r=factor(r,levels=c(region_names,'England')))

# Figure 5: Plots of nowcasting and forecasting predictions for each region.
forecast_plot<- ggplot(filter(covid_y_quantiles, t>=200))+
  geom_ribbon(aes(x=dates[t],ymin=`2.5%`,ymax=`97.5%`,fill=as.factor(s)),alpha=0.2)+
  geom_ribbon(aes(x=dates[t],ymin=`10%`,ymax=`90%`,fill=as.factor(s)),alpha=0.2)+
  geom_ribbon(aes(x=dates[t],ymin=`17.5%`,ymax=`82.5%`,fill=as.factor(s)),alpha=0.2)+
  geom_ribbon(aes(x=dates[t],ymin=`25%`,ymax=`75%`,fill=as.factor(s)),alpha=0.2)+
  geom_line(aes(x=dates[t],y=`50%`,colour=as.factor(s)))+
  geom_point(data=filter(y_data, t>0),aes(x=dates[t],y=y,colour=as.factor(s)), size=1.5)+
  facet_wrap(~r,nrow=2,scales='free')+
  labs(x='Date of Death',y=NULL,title='Predicted Daily Hospital Deaths from COVID-19',subtitle = 'Using Data Available on 2nd January 2021')+
  guides(colour='none',fill='none')+
  coord_cartesian()+
  geom_vline(xintercept=dates[C+1], alpha=0.6, linetype="longdash")+
  theme_minimal()+
  scale_fill_brewer(type = "qual",palette=2)+
  scale_colour_brewer(type = "qual",palette=2)+
  theme(strip.text = element_text(size=12),
        plot.caption = element_text(size=11, hjust=0),plot.title=element_text(size=16),
        axis.text = element_text(size=10),axis.title = element_text(size=12),
        plot.subtitle=element_text(size=14))+
scale_x_date(date_labels = '%d %b ', limits=c(as.Date.character("2020-12-14"),as.Date.character("2021-01-08")))

forecast_plot
ggsave(forecast_plot,file='Plots/forecast_long.pdf',width=9,height=5)

# Overall temporal trend in the fatality rate.
covid_alpha <- select(covid_combined_samples,starts_with('alpha'))%>%
  as.matrix()%>%apply(2,median)%>%melt(value.name='y')%>%mutate(t=1:N)

# Overall temporal trend in the cumulative proportion reported.
covid_xi <- select(covid_combined_samples,starts_with('xi'))%>%
  as.matrix()%>%apply(2,median)%>%melt(value.name='y')%>%mutate(t=1:N)

# Regional intercepts.
covid_iota <- select(covid_combined_samples,starts_with('iota'))%>%
  as.matrix()%>%apply(2,median)
cbind(region_names,covid_iota)

# Regional temporal trend in the fatality rate.
covid_delta <- select(covid_combined_samples,starts_with('delta'))%>%
  as.matrix()%>%array(dim=c(n_sim,N,S))%>%
  apply(c(2,3),quantile,c(0.025,0.5,0.975))%>%melt(varnames=c('quantile','t','s'),value.name='y')%>%
  spread(quantile,y)%>%mutate(s=factor(region_names[s],levels=region_names))

# Regional temporal effect in the cumulative proportion reported.
covid_beta <- select(covid_combined_samples,starts_with('beta'))%>%as.matrix()%>%array(dim=c(n_sim,N,S))%>%
  apply(c(2,3),quantile,c(0.025,0.5,0.975))%>%melt(varnames=c('quantile','t','s'),value.name='y')%>%
  spread(quantile,y)%>%mutate(s=factor(region_names[s],levels=region_names))

regional_effects <- full_join(mutate(covid_delta,variable='Daily Death Rate Splines',type='Regional'),
                          mutate(covid_beta,variable='Cumulative Proportion Reported Splines',type='Regional'))%>%
  mutate(variable=factor(variable,levels=c('Daily Death Rate Splines','Cumulative Proportion Reported Splines')))
overall_effects <- full_join(mutate(covid_alpha,variable='Daily Death Rate Splines',type='Overall'),
                             mutate(covid_xi,variable='Cumulative Proportion Reported Splines',type='Overall'))%>%
  mutate(variable=factor(variable,levels=c('Daily Death Rate Splines','Cumulative Proportion Reported Splines')))

# Figure 3: Time effects plots.
effect_plots <- ggplot()+
  facet_wrap(~variable,scales='free')+
  geom_line(data=regional_effects,aes(colour=as.factor(s),x=dates[t],y=`50%`,linetype='Regional Spline'))+
  geom_line(data=overall_effects,aes(x=dates[t],y=y,linetype='Overall Spline'))+theme_minimal()+
  labs(x=NULL,y=NULL,title='Estimated Trends')+
  scale_fill_brewer(name=NULL,palette='Dark2',guide=guide_legend(nrow=7))+
  scale_color_brewer(name=NULL,palette='Dark2',guide=guide_legend(nrow=7))+
  theme(axis.text=element_text(size=10),legend.text = element_text(size=10),
        #legend.key.height = unit(0.9,'lines'),
        plot.title = element_text(size=16),plot.subtitle = element_text(size=14),
        strip.text=element_text(size=12),legend.position = 'right')+
  scale_x_date(date_labels = '%b %y')+
  scale_shape_manual(name=NULL,values=1:10)+
  scale_linetype_manual(values=c(2,1),name=NULL)
effect_plots
ggsave(effect_plots,file='Plots/temporal_effect_plots_long.pdf',width=9,height=3,scale=1)  

# Weekly cycles in the first delay proportion.
covid_gamma <- select(covid_combined_samples,starts_with('gamma'))%>%
  as.matrix()%>%array(dim=c(n_sim,N,S))

covid_gamma_data <- covid_gamma%>%
  apply(c(2,3),quantile,c(0.025,0.5,0.975))%>%melt(varnames=c('quantile','t','s'),value.name='y')%>%
  spread(quantile,y)%>%mutate(s=factor(region_names[s],levels=region_names),
                              wd=wday(dates[t],week_start=getOption("lubridate.week.start", 1)))


# Cumulative delay curves.
covid_psi <- select(covid_combined_samples,starts_with('psi'))%>%
  as.matrix()%>%array(dim=c(n_sim,S,D))

# Proportion reported in 1st and 2nd delays.
covid_reported_1 <- covid_gamma%>%aperm(c(2,1,3))%>%apply(1,function(x){
  iprobit(x+covid_psi[,,1])
})%>%t()%>%array(dim=dim(covid_gamma)[c(2,1,3)])%>%aperm(c(2,1,3))
covid_reported_2 <- covid_gamma%>%aperm(c(2,1,3))%>%apply(1,function(x){
  iprobit(x+covid_psi[,,2])
})%>%t()%>%array(dim=dim(covid_gamma)[c(2,1,3)])%>%aperm(c(2,1,3))
covid_reported_2 <- covid_reported_2-covid_reported_1
covid_reported <- abind(covid_reported_1,covid_reported_2,along=4)
covid_reported_data <- covid_reported[,1:50,,]%>%
  apply(c(2,3,4),quantile,c(0.025,0.5,0.975))%>%melt(varnames=c('quantile','t','s','d'),value.name='y')%>%
  spread(quantile,y)%>%mutate(s=factor(region_names[s],levels=region_names),
                              wd=wday(dates[t],week_start=getOption("lubridate.week.start", 1)),
                              d=ifelse(d==1,paste('During ',d,'st Delay',sep=''),paste('During ',d,'nd Delay',sep='')))

# Figure 4: Proportion reported in 1st and 2nd delays.
reporting_proportion <- ggplot(covid_reported_data)+
  geom_ribbon(aes(fill=as.factor(s),x=wd,ymin=`2.5%`,ymax=`97.5%`),alpha=0.25)+
  geom_line(aes(x=wd,y=`50%`,colour=as.factor(s)))+theme_minimal()+
  geom_point(aes(x=wd,y=`50%`,colour=as.factor(s),shape=as.factor(s)))+
  facet_wrap(~d,scales='free')+
  labs(x='Weekday of Death',title='Average Weekly Cycles in the Reporting Delay',y='Proportion Reported',
       subtitle='4th April 2020 - 1st January 2021')+
  scale_fill_brewer(name=NULL,palette='Dark2',guide=guide_legend(nrow=7))+
  scale_color_brewer(name=NULL,palette='Dark2',guide=guide_legend(nrow=7))+
  theme(axis.text=element_text(size=10),legend.text = element_text(size=10),
        plot.title = element_text(size=16),plot.subtitle = element_text(size=14),
        strip.text = element_text(size=12))+
  scale_x_continuous(labels=c('Mon','Tue','Wed','Thu','Fri','Sat','Sun'),
                     breaks=1:7)+
  scale_y_continuous(labels=scales::label_percent())+
  scale_shape_manual(name=NULL,values=1:10)
ggsave(reporting_proportion,file='Plots/reporting_proportion.pdf',width=9,height=3.25)

(covid_reported_data%>%filter(s=='London',wd==3))$`50%`[1]/
  (covid_reported_data%>%filter(s=='London',wd==6))$`50%`[1]

ggplot(covid_gamma_data)+
  geom_ribbon(aes(fill=as.factor(s),x=wd,ymin=`2.5%`,ymax=`97.5%`),alpha=0.25)+
  geom_line(aes(x=wd,y=`50%`,colour=as.factor(s)))+theme_minimal()+
  facet_wrap(~s)+
  labs(x='Weekday of Death',y=NULL,title='Weekly Cycle in the Cumulative Proportion Reported')+
  scale_fill_brewer(name=NULL,palette='Dark2',guide=guide_legend(nrow=7))+
  scale_color_brewer(name=NULL,palette='Dark2',guide=guide_legend(nrow=7))+
  theme(axis.text=element_text(size=10),legend.text = element_text(size=10),legend.key.size = unit(0.75,'lines'),
        plot.title = element_text(size=16),plot.subtitle = element_text(size=14))+
  scale_x_continuous(labels=c('Mon','Tue','Wed','Thu','Fri','Sat','Sun'),
                     breaks=1:7)

# Cumulative delay curves.
covid_psi_data <- covid_psi%>%
  apply(c(2,3),quantile,c(0.025,0.5,0.975))%>%melt(varnames=c('quantile','s','d'),value.name='y')%>%
  spread(quantile,y)%>%mutate(s=factor(region_names[s],levels=region_names))

# Cumulative delay effects plot.
delay_plot <- ggplot(covid_psi_data)+
  geom_line(aes(colour=as.factor(s),x=d,y=iprobit(`50%`)))+
  geom_point(aes(colour=as.factor(s),x=d,y=iprobit(`50%`),shape=as.factor(s)))+
  labs(x='Delay (days)',y='Cumulative Proportion Reported',title='Mean Delay Distribution')+
  theme_minimal()+
  scale_color_brewer(name=NULL,palette='Dark2')+
  scale_fill_brewer(name=NULL,palette='Dark2')+
  scale_shape_manual(name=NULL,values=1:S)+
  scale_y_continuous(trans='probit',labels=scales::label_percent())+
  theme(axis.text=element_text(size=10),legend.text = element_text(size=10),
        legend.key.size = unit(0.75,'lines'),legend.position = c(0.75,0.35),
        plot.title = element_text(size=16),plot.subtitle = element_text(size=14))
ggsave(delay_plot,file='Plots/delay_plot.pdf',width=4.5,height=3)  

##################
# Model Checking #
##################

# Mean fatality rates.
covid_lambda <- select(covid_combined_samples,starts_with('lambda'))%>%unlist()%>%
  array(dim=c(n_sim,N,S))

# Negative-Binomial dispersion parameters.
covid_theta <- select(covid_combined_samples,starts_with('theta'))%>%as.matrix()

n_observed <- C-D_max+1
n_thin_index <- 1000
thin_index <- sample(1:n_sim,n_thin_index,replace=FALSE)

# Monte Carlo simulations of total COVID deaths (y).
y_replicate <-array(dim=c(n_thin_index,n_observed,S)) # Thin by 8 to save memory.
for(t in 1:n_observed){
  for(s in 1:S){
    y_replicate[,t,s] <- rnbinom(n_thin_index,mu=covid_lambda[thin_index,t,s],size=covid_theta[thin_index,s])
  }
}

# Compute "fitted values".
fitted_values <- apply(covid_lambda[,1:n_observed,],c(2,3),median)
y_residuals <- y[1:n_observed,]-fitted_values
scaled_residuals <- y_residuals/sqrt(fitted_values+fitted_values^2/t(matrix(rep(apply(covid_theta,2,mean),n_observed),nrow=S)))

# Compute residual auto-correlation and partial
# auto-correlation function values.
residual_acf <- apply(scaled_residuals,2,function(x){
  resid_acf <- acf(x,plot=FALSE)
  return(resid_acf$acf)
})%>%melt(varnames=c('lag','s'),value.name='acf')%>%
  mutate(r=region_names[s],lag=lag-1)
residual_pacf <- apply(scaled_residuals,2,function(x){
  resid_pacf <- pacf(x,plot=FALSE)
  return(resid_pacf$acf)
})%>%melt(varnames=c('lag','s'),value.name='pacf')%>%
  mutate(r=region_names[s],lag=lag)

# Compute posterior replicates of the residuals.
residuals_replicate <- array(dim=c(n_thin_index,n_observed,S))
sd_est <- array(dim=c(n_thin_index,n_observed,S))
for(i in 1:n_observed){
  for(j in 1:S){
    residuals_replicate[,i,j] <- y_replicate[,i,j]-covid_lambda[thin_index,i,j]
  }
  sd_est[,i,] <- sqrt(covid_lambda[thin_index,i,]+covid_lambda[thin_index,i,]^2/covid_theta[thin_index,])
}
scaled_residuals_replicate <- residuals_replicate/sd_est

# Compute ACF and PACF values for the replicate residuals.
residual_replicate_acf <- apply(scaled_residuals_replicate,c(1,3),function(x){
  resid_acf <- acf(x,plot=FALSE)
  return(resid_acf$acf)
})%>%apply(c(1,3),quantile,c(0.025,0.5,0.975))%>%
  melt(varnames=c('quantile','lag','s'),value.name='acf')%>%
  spread(quantile,acf)%>%mutate(r=region_names[s],lag=lag-1)
residual_replicate_pacf <- apply(scaled_residuals_replicate,c(1,3),function(x){
  resid_acf <- pacf(x,plot=FALSE)
  return(resid_acf$acf)
})%>%apply(c(1,3),quantile,c(0.025,0.5,0.975))%>%
  melt(varnames=c('quantile','lag','s'),value.name='pacf')%>%
  spread(quantile,pacf)%>%mutate(r=region_names[s],lag=lag)

# Plot the ACF and PACF.
acf_plot <- ggplot()+
  geom_ribbon(data=residual_replicate_acf%>%filter(lag>0),
              aes(x=lag,ymin=`2.5%`,ymax=`97.5%`),alpha=0.5)+
  geom_line(data=residual_acf%>%filter(lag>0),aes(x=lag,y=acf))+
  geom_point(data=residual_acf%>%filter(lag>0),aes(x=lag,y=acf))+
  facet_wrap(~r)+labs(x='Lag',y='ACF',title='Scaled Residual Auto-Correlation Functions')
pacf_plot <- ggplot()+
  geom_ribbon(data=residual_replicate_pacf%>%filter(lag>0),
              aes(x=lag,ymin=`2.5%`,ymax=`97.5%`),alpha=0.5)+
  geom_line(data=residual_pacf,aes(x=lag,y=pacf))+
  geom_point(data=residual_pacf,aes(x=lag,y=pacf))+
  facet_wrap(~r)+labs(x='Lag',y='PACF',title='Scaled Residual Partial Auto-Correlation Functions')
ggsave(acf_plot,file='Plots/acf_plot.png',dpi=600,width=9,height=5.5)
ggsave(pacf_plot,file='Plots/pacf_plot.png',dpi=600,width=9,height=5.5)
