# Supplementary material for: Correcting delayed reporting of COVID‐19 using the generalized‐Dirichlet‐multinomial method
Source: Biometrics. 2022 Dec 27:10.1111/biom.13810. Online ahead of print. doi: 10.1111/biom.13810 (PMC9877609; doi:10.1111/biom.13810)
Supplement: Supplementary file 2 — Data S1 [file BIOM-9999-0-s001.zip › Biometrics Covid Code/Simulation_Experiment.R]

###########################
#  Simulation Experiment  #
###########################

library(ggplot2)
library(tidyverse)
library(reshape2)
library(mgcv)
library(coda)
library(abind)
library(nimble)
library(doParallel)
library(lubridate)
library(formattable)
library(compositions)
library(gridExtra)

# Read in some necessary functions.
source('Functions.R')
set.seed(345)

# Number of weeks in the time series.
N <- 100

# Number of delays.
D <- 7

# Number of regions.
S <- 3

# Simulate total reported cases from GDM lambda.
# Create M-shaped temporal trend.
t_poly <- poly(1:N,4)
sim_delta <- matrix(nrow=N, ncol=S)
temp<-matrix(nrow=N, ncol=S)
sim_delta_coefficients <- rbind(rnorm(S,-1.5,1),rnorm(S,0,1),rnorm(S,0,1),rnorm(S,-5,1))
sim_delta <- t_poly%*%sim_delta_coefficients
temp <- exp(sim_delta)

sim_delta_data <- melt(sim_delta,varnames = c('t','s'),value.name='delta')

# Plot of temporal trend:
delta_sim_plot <- ggplot(sim_delta_data)+
  geom_line(aes(x=t,y=delta,colour=as.factor(s),linetype=as.factor(s)))+
  theme_minimal()+
  scale_color_viridis_d(name='Region',begin=0.1,end=0.9)+
  scale_linetype(name='Region')+
  labs(title = "Mean Daily Cases Polynomials", x="Day",
       y=expression(delta['t,s']))+
  theme(text = element_text(size=12), plot.title = element_text(size=16),plot.subtitle=element_text(size=14),
        legend.title = element_text(size=14),strip.text = element_text(size=14))

# Percentage of population vaccinated (vac). 
vac<-matrix(nrow=N, ncol=S)
for(s in 1:S){
  vac[,s]<-c(rep(0, floor(0.4*N)),expit(seq(from=rnorm(1,-7,1.5), to=rnorm(1,2,1.5), length=N-floor(0.4*N))))
}

vac_data <- melt(vac,varnames = c('t','s'),value.name='vac')

# Plot of vaccination rates:
vac_sim_plot <- ggplot(vac_data)+geom_line(aes(x=t,y=vac,colour=as.factor(s),linetype=as.factor(s)))+
  theme_minimal()+
  scale_color_viridis_d(name='Region',begin=0.1,end=0.9)+
  scale_linetype(name='Region')+
  labs(title = "Vaccinated Proportion", x="Day",y=expression(V['t,s']))+
  scale_y_continuous(labels = scales::label_percent())+
  theme(text = element_text(size=12), plot.title = element_text(size=16),plot.subtitle=element_text(size=14),
        legend.title = element_text(size=14),strip.text = element_text(size=14))
ggsave(arrangeGrob(delta_sim_plot,vac_sim_plot,nrow=1),
       file='Plots/delta_vac_sim.pdf',width=9,height=3)

# Counts for 2 types of disease variant (var).
variants<-array(dim=c(2,N,S)) 
var_slopes<-matrix(NA,nrow=2,ncol=S)
var_change<-numeric(S)
for(s in 1:S){
  var_change[s]<-floor(rnorm(1,N/2,10))
  var_slopes[1,s]<-rnorm(1,0.01,0.005)
  var_slopes[2,s]<-rnorm(1,0.015,0.005)
  for(t in 1:var_change[s]){
    variants[,t,s]<-c(1,0) # one variant at first
  }
  for(t in (var_change[s]+1):N){
    total_cases<-temp[t,s]+rnorm(1,1500,100)
    variants[,t,s]<-rmultinom(1, total_cases, c(1-var_slopes[1,s]*max(0,(t-var_change[s])),var_slopes[2,s]*max(0,t-var_change[s])))/total_cases 
    
  }
}

variants_data <- melt(variants,varnames = c('variant','t','s'),value.name='proportion')%>%
  mutate(s=as.factor(s),variant=as.factor(variant))

# Plots of variant counts in each region:
var_sim_plot <- ggplot(variants_data)+
  geom_line(aes(x=t,y=proportion,colour=variant,linetype=variant))+
  facet_wrap(~paste('Region',s))+
  scale_colour_viridis_d(name='Variant',begin=0.1,end=0.9)+
  scale_linetype(name='Variant')+
  labs(title = "Distribution of Variants", x="Day",y='Prevalence')+
  theme_minimal()+
  scale_y_continuous(labels = scales::label_percent())+
  theme(text = element_text(size=12), plot.title = element_text(size=16),plot.subtitle=element_text(size=14),
                                                            legend.title = element_text(size=14),strip.text = element_text(size=14))
ggsave(var_sim_plot,file='Plots/var_sim.pdf',width=9,height=3)

# Mean of reported cases (lambda).
# Set variable coefficients: 
sim_coeff_vac <- -1.75 #vaccine reduces cases
sim_coeff_var2 <- 0.5 #more infectious than 1

sim_lambda <- matrix(nrow=N,ncol=S)
# Spatial intercept of mean reported cases - iota 
sim_iota<- c(6,6.5,7)
# Scale parameters to have mean zero.
variants_scale<-apply(variants, c(1,3), scale)%>%aperm(c(2,1,3))
vac_scale <- scale(vac)
for(s in 1:S){
  sim_lambda[,s]<-exp(sim_iota[s]+sim_delta[,s]+sim_coeff_vac*vac_scale[,s]+sim_coeff_var2*variants_scale[2,,s])#+sim_coeff_var1*variants_scale[1,,s])#+sim_coeff_var3[s]*variants_scale[3,,s])
}

sim_lambda_data <- melt(sim_lambda,varnames=c('t','s'),value.name='lambda')%>%
  mutate(s=as.factor(s))
# Plot of mean reported cases:
lambda_sim_plot <- ggplot(sim_lambda_data)+geom_line(aes(x=t,y=lambda, colour=s,linetype=s))+
  theme_minimal()+
  labs(title = "Mean Cases", x="Time",y=expression(lambda['t,s']))+
  scale_colour_viridis_d(name='Region',begin=0.1,end=0.9)+
  scale_linetype(name='Region')+
  theme_minimal()+
  theme(text = element_text(size=12), plot.title = element_text(size=16),plot.subtitle=element_text(size=14),
        legend.title = element_text(size=14),strip.text = element_text(size=14))
ggsave(lambda_sim_plot,file='Plots/lambda_sim_plot.pdf',width=5.4,height=3)       

# Number of reported cases (y). 
sim_theta<-rgamma(S,2,0.04)
sim_y<-matrix(nrow=N, ncol=S)
for(s in 1:S){
  sim_y[,s]<-rnbinom(N,mu=sim_lambda[,s],size=sim_theta[s])
}

sim_y_data <- melt(sim_y,varnames=c('t','s'),value.name='y')%>%
  mutate(s=as.factor(s))


# Plot of total number of cases reported:
lambda_y_sim_plot <- ggplot()+
  geom_line(data=sim_lambda_data,aes(x=t,y=lambda, colour=s,linetype=s))+
  geom_point(data=sim_y_data,aes(x=t,y=y,colour=s,shape=s))+
  scale_shape(name='Region')+
  theme_minimal()+
  labs(title = "Daily Cases", x="Time",y='Number of Cases')+
  scale_colour_viridis_d(name='Region',begin=0.1,end=0.9)+
  scale_linetype(name='Region')+
  theme_minimal()+
  theme(text = element_text(size=12), plot.title = element_text(size=16),plot.subtitle=element_text(size=14),
        legend.title = element_text(size=14),strip.text = element_text(size=14))
ggsave(lambda_y_sim_plot,file='Plots/lambda_y_sim_plot.pdf',width=5.4,height=3)       


# Simulating delayed counts (z).

# Independent delay effects linear improvement over time (psi). 
sim_psi<-matrix((rnorm(D*S,0.5,0.75)), nrow=S, ncol=D)
for(s in 1:S){
  sim_psi[s,]<-sort(sim_psi[s,])
}

# Linear increase in reporting preformance over time 
sim_beta<-matrix(nrow=N,ncol=S)
beta_slopes<-seq(from=0.2, to=0.1, length=S) 
for(s in 1:S){
  for(t in 1:N){
    sim_beta[t,s]<-beta_slopes[s]*((t-mean(1:N))/sd(1:N))
  }
}

# Staff absence percent spline (staff).
staff_abs<-matrix(nrow=N, ncol=S)
sim_rho <- 0.8
for(s in 1:S){
  staff_abs[1,s]<-(rnorm(1,0, sd=0.25))
  for(t in 2:N){
    staff_abs[t,s]<- (sim_rho*staff_abs[t-1,s]+rnorm(1,0,0.1))#-vac[t,s])
  }
  # make staff absence a percent:
  staff_abs[,s]<-expit(-3+staff_abs[,s])#1/(1.5+exp(-staff_abs[,s]))
}

abs_data <- melt(staff_abs,varnames=c('t','s'),value.name=c('abs'))%>%
  mutate(s=as.factor(s))

# Plot of staff absences:
staff_abs_plot <- ggplot(abs_data)+geom_line(aes(x=t,y=abs,colour=s))+
  theme_minimal()+
  scale_color_viridis_d(name='Region',begin=0.1,end=0.9)+
  scale_linetype(name='Region')+
  labs(title = "Staff Absence Rate", x="Day",y=expression(A['t,s']))+
  scale_y_continuous(labels = scales::label_percent())+
  theme(text = element_text(size=12), plot.title = element_text(size=16),plot.subtitle=element_text(size=14),
        legend.title = element_text(size=14),strip.text = element_text(size=14))
ggsave(staff_abs_plot,file='Plots/staff_abs_plot.pdf',width=5.4,height=3)

# Set temporal trend of delay parameters
sim_gamma_staff<- rnorm(S,-0.2,sd=0.025) #seq(from=-0.15, to =-0.25, length=S)#
sim_gamma_lambda <- rnorm(S,-0.35,sd=0.05)
# Delayed cumulative proportions reported (S).
sim_p<-array(dim=c(N,S,D))
staff_abs_scale <- scale(staff_abs)
lambda_scale <- scale(sim_lambda)
for(d in 1:D){
  for(s in 1:S){
    sim_p[,s,d] <-  iprobit(sim_beta[,s]+sim_psi[s,d]+sim_gamma_staff[s]*staff_abs_scale[,s]+
                              sim_gamma_lambda[s]*lambda_scale[,s])
  }}

sim_p_data <- melt(sim_p,varnames=c('t','s','d'),value.name='p')%>%
  mutate(d=as.factor(d))

sim_p_plot <- ggplot(sim_p_data)+geom_line(aes(x=t,y=p,colour=d))+
  facet_wrap(~paste('Region',s))+
  labs(title = "Simulated cumulative proportions reported", x="Time",
       'Proportion reported')+theme_minimal()+
  scale_color_viridis_d(name='Delay',begin=0.1,end=0.9)+
  scale_linetype(name='Region')+
  labs(title = "Mean Cumulative Proportion Reported", x="Day",y=expression(S['t,s,d']))+
  scale_y_continuous(labels = scales::label_percent())+
  theme(text = element_text(size=12), plot.title = element_text(size=16),plot.subtitle=element_text(size=14),
        legend.title = element_text(size=14),strip.text = element_text(size=14))
ggsave(sim_p_plot,file='Plots/sim_p.pdf',width=9,height=3.25)

# Relative proportions (Beta-Binomial means - nu).
sim_nu<-array(dim=c(N,S,D))
for(s in 1:S){
  sim_nu[,s,1] <- sim_p[,s,1]
  for(d in 2:D){
    sim_nu[,s,d] <- (sim_p[,s,d]-sim_p[,s,d-1])/(1-sim_p[,s,d-1])
  }}

# Beta-Binomial dispersion parameters (phi).
sim_phi<-matrix(rgamma(D*S,2,0.02), nrow=S, ncol=D) 

# GDM simulation model for partial reports (z).
sim_z<-array(dim=c(N,S,D))
for(t in 1:N){
  for(s in 1:S){
    sim_z[t,s,1] <- rbetabin(N,sim_nu[t,s,1],sim_phi[s,1],sim_y[t,s])
    for(d in 2:D){
      sim_z[t,s,d] <- rbetabin(1,sim_nu[t,s,d],sim_phi[s,d],sim_y[t,s]-sum(sim_z[t,s,1:(d-1)]))
    }
  }
}

####### Alternative simulated data from binomial-logit-normal mixture model ########
################################################################

# Absolute proportions reported (mu).
sim_mu2<-array(dim=c(N,S,(D+1)))
for(t in 1:N){
  for(s in 1:S){
    sim_mu2[t,s,1] <- sim_p[t,s,1]
    for(d in 2:D){
      sim_mu2[t,s,d] <- sim_p[t,s,d]-sim_p[t,s,d-1]
    }
    sim_mu2[t,s,D+1]<- 1-sim_p[t,s,D]
  }
}

# Non-GDM simulation model for z.
clr_mu2<-array(dim=c(N,S,(D+1)))
for(t in 1:N){
  for(s in 1:S){
    clr_mu2[t,s,1:(D+1)] <- clrInv(clr(sim_mu2[t,s,1:(D+1)])+rnorm(D+1,0,0.25))
  }
}

# Relative propotions reported (nu).
sim_nu2<-array(dim=c(N,S,D))
for(t in 1:N){
  for(s in 1:S){
    sim_nu2[t,s,1] <- clr_mu2[t,s,1] 
    for(d in 2:D){
      sim_nu2[t,s,d] <-clr_mu2[t,s,d]/(1-sum(clr_mu2[t,s,1:(d-1)]))
    }
  }
}

# Model for partial reports (z2).
sim_z2<-array(dim=c(N,S,D))
for(t in 1:N){
  for(s in 1:S){
    sim_z2[t,s,1] <- rbinom(1,prob=sim_nu2[t,s,1],size=sim_y[t,s])
    for(d in 2:(D)){
      sim_z2[t,s,d] <- rbinom(1,prob=sim_nu2[t,s,d],size=sim_y[t,s]-sum(sim_z2[t,s,1:(d-1)]))
    }
  }
}
################################################################################################################################
#  Fit GDM to simulated data 
##########################################

n_chains=8
# Make Cluster for MCMC. 
this_cluster_gdm<- makeCluster(n_chains)

gdm_survivor_sims <- function(seed, N, n_knots,  D,
                                t_poly,
                                z, y,
                                niter, nburnin, thin, S,
                                vac_scale, variants_scale, staff_abs_scale){
  # Load libraries.
  library(nimble)
  library(tidyverse)
  library(mgcv)
  
  # Define the Beta-Binomial as a distribution for NIMBLE.
  
  dbetabin=nimbleFunction(run=function(x=double(0),mu=double(0),phi=double(0),size=double(0),log=integer(0)){
    returnType(double(0))
    if(x>=0&x<=size){
      return(lgamma(size+1)+lgamma(x+mu*phi)+lgamma(size-x+(1-mu)*phi)+lgamma(phi)-
               lgamma(size+phi)-lgamma(mu*phi)-lgamma((1-mu)*phi)-lgamma(size-x+1)-lgamma(x+1))
    }else{
      return(-Inf)
    }
  })
  
  rbetabin=nimbleFunction(run=function(n=integer(0),mu=double(0),phi=double(0),size=double(0)){
    pi=rbeta(1,mu*phi,(1-mu)*phi)
    returnType(double(0))
    return(rbinom(1,size,pi))
  })
  
  assign('dbetabin', dbetabin, envir = .GlobalEnv)
  assign('rbetabin', rbetabin, envir = .GlobalEnv)
  
  # Register the Beta-Binomial as a distribution.
  registerDistributions(list(dbetabin=list(
    BUGSdist='dbetabin(mu,phi,size)',discrete=TRUE)))
  
  
  # NIMBLE model code. 
  GDM_code <- nimbleCode({
    for(s in 1:S){
      for(t in 1:N){
        # Mean total cases.
        log(lambda[t,s]) <-  iota[s]+delta[t,s]+alpha[1]*V_star[t,s]+alpha[2]*W_star[2,t,s]
        for(d in 1:D){
          # Expected cumulative proportions.
          probit(p[t,s,d]) <- psi[s,d]+beta[1,s]*X_star[t]+beta[2,s]*A_star[t,s]+
            beta[3,s]*lambda_star[t,s]
        }
        # Relative proportions (Beta-Binomial means).
        nu[t,s,1] <- p[t,s,1]
        for(d in 2:D){ 
          nu[t,s,d] <- (p[t,s,d]-p[t,s,d-1])/(1-p[t,s,d-1])
        }
      }
      lambda_star[1:N,s] <- (lambda[1:N,s]-mean(lambda[1:N,s]))/sd(lambda[1:N,s])
      for(t in 1:N){
        # Model for total counts
        y[t,s] ~ dnegbin( theta[s]/(theta[s]+lambda[t,s]),theta[s])
        # Model for delayed counts
        z[t,s,1] ~ dbetabin(nu[t,s,1],phi[s,1],y[t,s])
      }
      for(d in 2:D){
        for(t in 1:N){
          z[t,s,d] ~ dbetabin(nu[t,s,d],phi[s,d],y[t,s]-sum(z[t,s,1:(d-1)]))
        }
      }
    }
    
    
    ## Regional effects
    for(s in 1:S){
      for(t in 1:N){
        delta[t,s]<-t_poly[t,1]*delta_t[1,s]+t_poly[t,2]*delta_t[2,s]+t_poly[t,3]*delta_t[3,s]+t_poly[t,4]*delta_t[4,s]
      }
    }
    for(s in 1:S){
      # Delay temporal trend
      psi[s,1] ~ dnorm(0,sd=1) # Cumulative delay curve.
      for(d in 2:D){
        psi[s,d] ~ T(dnorm(psi[s,d-1],sd=10),psi[s,d-1],)
      }
    }
    # Smoothing parameter priors.
    for(s in 1:S){
      for(d in 1:D){
        phi[s,d] ~ dgamma(2,0.02) # Beta-Binomial dispersion parameters.
      }
      iota[s] ~ dnorm(0,sd=10) # Spatial intercept.
      theta[s] ~ dgamma(2,0.02) # Negative-Binomial dispersion parameters.
      # Model Coefficients 
      for(i in 1:3){
        beta[i,s]~ dnorm(0,sd=10)
      }
      for(i in 1:4){
        delta_t[i,s] ~ dnorm(0,sd=10)
      }
    }
    for(i in 1:2){
      alpha[i] ~ dnorm(0,sd=10)
    }
  })
  
  # Constants (e.g. number of days to model, number of knots) for NIMBLE.
  GDM_constants <- list(N=N,S=S,D=D,X_star=c((1:N-mean(1:N))/sd(1:N)),
                        t_poly=t_poly,
                        V_star=vac_scale,
                        W_star=variants_scale,
                        A_star=staff_abs_scale)
  # Data (e.g. total cases, partial counts, spline model matrix) for NIMBLE
  
  GDM_data <- list(z=z,y=y)
  
  
  # Generate random initial values.
  GDM_inits <- list(iota=rnorm(S,0,1),
                    beta=matrix(rnorm(3*S,0,0.1),nrow=3),
                    delta_t=matrix(rnorm(4*S,0,0.1),nrow=4),
                    phi=matrix(rexp(D*S,0.01),nrow=S,ncol=D),
                    theta=rexp(S,0.01),
                    psi=t(apply(matrix(rnorm(D*S,0,0.1),nrow=S,ncol=D),1,sort)),
                    alpha=rnorm(2,0,0.1) 
  )
  
  # Build the model.
  GDM_model <- nimbleModel(GDM_code,GDM_constants,GDM_data,GDM_inits)
  # Compile the model.
  GDM_compiled_model <- compileNimble(GDM_model)
  # Set up the MCMC.
  GDM_mcmc_config <- configureMCMC(GDM_model,monitors=c('iota','alpha','beta','delta',
                                                        'theta','phi',
                                                        'delta_t',
                                                        'lambda','nu','psi'),useConjugacy=FALSE, onlySlice=FALSE)
  
  for(s in 1:S){
    GDM_mcmc_config$removeSamplers(target=c(paste('iota[',s,']',sep=''),
                                            paste('delta_t[1:4, ',s,']',sep=''),
                                            paste('beta[1:3, ',s,']',sep=''),
                                            paste('psi[',s,', 1:',D,']',sep=''),
                                            paste('iota[',s,']',sep='')))
    GDM_mcmc_config$addSampler(target=c(paste('iota[',s,']',sep=''),
                                        paste('delta_t[1:4, ',s,']',sep=''),
                                        paste('beta[1:3, ',s,']',sep=''),
                                        paste('psi[',s,', 1:',D,']',sep=''),
                                        paste('iota[',s,']',sep='')),
                               type='AF_slice')
  }
  GDM_mcmc_config$removeSamplers(target="alpha")
  GDM_mcmc_config$addSampler(target="alpha",
                             type='AF_slice')
  
  GDM_mcmc<- buildMCMC(GDM_mcmc_config)
  # Compile the MCMC.
  GDM_compiled_mcmc <- compileNimble(GDM_mcmc,project=GDM_model)
  GDM_samples_cluster<- runMCMC(GDM_compiled_mcmc,niter=niter,nburnin=nburnin,inits=GDM_inits,nchains=1,samplesAsCodaMCMC = TRUE,thin=thin)
  
  return(GDM_samples_cluster)
}

# Note: takes approximately 20 minutes.
time_simulation<-system.time({
  GDM_samples_output <- parLapply(cl = this_cluster_gdm, X = 1:n_chains, 
                                  fun = gdm_survivor_sims, 
                                  N=N, S=S, D=D, t_poly=t_poly,
                                  z=sim_z,  y=sim_y,
                                  vac_scale=vac_scale, 
                                  variants_scale=variants_scale, 
                                  staff_abs_scale=staff_abs_scale,
                                  niter=40000, nburnin=20000, thin=20)
})


GDM_samples<-as.mcmc.list(GDM_samples_output)
save(GDM_samples,file='Simulation Experiment/GDM_samples_sim.RData')

GDM_convergence <- gelman.diag(GDM_samples,multivariate = FALSE,
                               transform = TRUE,autoburnin = FALSE)

hist(GDM_convergence$psrf)

# Combine all MCMC chains.
GDM_combined_samples <- as_tibble(do.call('rbind',GDM_samples))

n_sim <- dim(GDM_combined_samples)[1]

################################################################################################################################
# Fit GDM to binomial-logit-normal mixture model simulated data.                     
#############################################################

# Note: takes approximately 20 minutes.
time_simulation_lr<-system.time({
  LR_samples_output <- parLapply(cl = this_cluster_gdm, X = 1:n_chains, 
                                 fun = gdm_survivor_sims, 
                                 N=N, S=S, D=D, t_poly=t_poly,
                                 z=sim_z2,  y=sim_y,
                                 vac_scale=vac_scale, 
                                 variants_scale=variants_scale, 
                                 staff_abs_scale=staff_abs_scale,
                                 niter=40000, nburnin=20000, thin=20)
})

stopCluster(this_cluster_gdm)


LR_samples<-as.mcmc.list(LR_samples_output)
save(LR_samples,file='LR_samples_sim.RData')

LR_convergence <- gelman.diag(LR_samples,multivariate = FALSE,
                               transform = TRUE,autoburnin = FALSE)

hist(LR_convergence$psrf)

# Combine all MCMC chains.
LR_combined_samples <- as_tibble(do.call('rbind',LR_samples))

# Number of MCMC samples.
n_sim <- dim(LR_combined_samples)[1]

###################################################################################################################################################################
# PLOTS
############

# Regional temporal effect of disease incidence.
GDM_delta <- select(GDM_combined_samples,starts_with('delta'))%>%as.matrix()%>%array(dim=c(n_sim,N,S))%>%
  apply(c(2,3),quantile,c(0.025,0.5,0.975))%>%melt(varnames=c('quantile','t','s'),value.name='y')%>%
  spread(quantile,y)%>%mutate(set='Set 1')
actual_delta <- sim_delta%>%melt(varnames=c('t','s'))

delta_plot<-ggplot()+
  geom_ribbon(data=GDM_delta, 
              aes(x=t, ymin=`2.5%`,ymax=`97.5%`,fill=as.factor(s)),alpha=0.25)+
  geom_line(data=GDM_delta, aes(x=t, y=`50%`, colour=as.factor(s)))+
  geom_line(data=actual_delta,aes(x=t, y=value),linetype=2)+
  facet_wrap(~paste('Region',s))+theme_minimal()+
  scale_colour_viridis_d(name='Region',begin=0.1,end=0.9)+
  scale_fill_viridis_d(name='Region',begin=0.1,end=0.9)+
  coord_cartesian(ylim=c(-1.8,1.2))+
  labs(x="Day",y=expression(delta['t,s']),title='Mean Daily Cases Polynomials', legend=NULL)+
  theme(text = element_text(size=12), plot.title = element_text(size=16),plot.subtitle=element_text(size=14),
        legend.title = element_text(size=14),strip.text = element_text(size=14))
ggsave(delta_plot,file='Plots/fit_delta.pdf',width=9,height=3)


# Coefficients for total number of cases trend. 
# Coefficients for Vaccination rate.
GDM_cases_coefficients <- select(GDM_combined_samples,starts_with('alpha'))%>%
  rename(Vaccine=`alpha[1]`,Variant=`alpha[2]`)%>%
  as.matrix()%>%melt(varnames=c('sample','parameter'),value.name = 'value')%>%mutate(set='Set 1')
actual_cases_coefficients <- data.frame(parameter=c('Vaccine','Variant'),value=c(sim_coeff_vac,sim_coeff_var2))

library(viridis)
cases_coef_plot<-ggplot()+
  geom_density(data=GDM_cases_coefficients, aes(x=value), fill=viridis_pal()(1),color=NA,alpha=0.25,trim=TRUE,adjust=1.5)+
  geom_vline(data=actual_cases_coefficients,aes(xintercept=value), linetype="dashed", size=1)+
  facet_wrap(~parameter,scales='free')+
  theme_minimal()+
  labs(title="Mean Daily Cases Coefficients", lengend=NULL, y='Density',x=NULL)+
  scale_fill_viridis_d(name=NULL,begin=0.1,end=0.9)+
  scale_colour_viridis_d(name=NULL,begin=0.1,end=0.9)+
  theme(text = element_text(size=12), plot.title = element_text(size=16),plot.subtitle=element_text(size=14),
        legend.title = element_text(size=14),strip.text = element_text(size=14))
ggsave(cases_coef_plot,file='Plots/cases_coef.pdf',width=5.4,height=2.5)


# Coefficients for Vaccination rate.
GDM_delay_coefficients <-  select(GDM_combined_samples,
                                  starts_with('beta'))%>%
  unlist()%>%
  array(dim=c(n_sim,3,S))%>%melt(varnames=c('sample','parameter','region'),value.name = 'value')%>%
  mutate(set='Set1',parameter=c('Time','Absence','Cases')[parameter])
actual_delay_coefficients <- rbind(beta_slopes,sim_gamma_staff,sim_gamma_lambda)%>%
    melt(varnames=c('parameter','region'),value.name = 'value')%>%
    mutate(parameter=c('Time','Absence','Cases')[parameter])

delay_coef_plot<-ggplot()+
  geom_density(data=GDM_delay_coefficients%>%mutate(parameter=factor(parameter,levels=c('Time','Absence','Cases'))),
               aes(x=value, fill=as.factor(region)), color=NA,alpha=0.25,trim=TRUE,adjust=1.5)+
  geom_vline(data=actual_delay_coefficients%>%mutate(parameter=factor(parameter,levels=c('Time','Absence','Cases'))),
             aes(xintercept=value,colour=as.factor(region)), linetype="dashed", size=1)+
  facet_wrap(~parameter,scales='free')+
  theme_minimal()+
  labs(title="Mean Cumulative Proportion Reported Coefficients", lengend=NULL, y='Density',x=NULL)+
  scale_fill_viridis_d(name='Region',begin=0.1,end=0.9)+
  scale_colour_viridis_d(name='Region',begin=0.1,end=0.9)+
  theme(text = element_text(size=12), plot.title = element_text(size=16),plot.subtitle=element_text(size=14),
        legend.title = element_text(size=14),strip.text = element_text(size=14))
ggsave(delay_coef_plot,file='Plots/delay_coef.pdf',width=9,height=3)

tail_prob_data <- GDM_delay_coefficients%>%
  left_join(rename(actual_delay_coefficients,true=value))
tail_probs <- tail_prob_data%>%group_by(parameter,region)%>%
  summarise(p=mean(value<=true))%>%mutate(p=sapply(p,function(x)min(x,1-x)))

tail_prob_plot <- ggplot(tail_probs)+geom_col(aes(x=parameter,y=p,fill=as.factor(region)),position = position_dodge(),alpha=0.5)+
  scale_fill_viridis_d(name=NULL,begin=0.1,end=0.9)+
  scale_colour_viridis_d(name=NULL,begin=0.1,end=0.9)+
  theme_minimal()+
  labs(title='Mean Cumulative Proportion Reported Coefficients',y='Posterior Tail Probability',
       x='Coefficient')+
  geom_hline(yintercept = 0.025,linetype=2,size=1)+
  theme(text = element_text(size=12), plot.title = element_text(size=16),plot.subtitle=element_text(size=14),
        legend.title = element_text(size=14),strip.text = element_text(size=14))
ggsave(tail_prob_plot,file='Plots/tail_probs.pdf',width=7.5,height=3)

# Replicates of Set 2.

LR_nu <- select(LR_combined_samples,starts_with('nu'))%>%as.matrix()%>%unlist()%>%
  array(dim=c(n_sim,N,S,D))
LR_phi <- select(LR_combined_samples,starts_with('phi'))%>%as.matrix()%>%unlist()%>%
  array(dim=c(n_sim,S,D))

replicate_z2 <- array(NA,dim=c(n_sim,N,S,D))
for(i in 1:n_sim){
  for(s in 1:S){
    replicate_z2[i,,s,1] <- rbinom(N,sim_y[,s],rbeta(N,LR_nu[i,,s,1]*LR_phi[i,s,1],(1-LR_nu[i,,s,1])*LR_phi[i,s,1]))
    replicate_z2[i,,s,2] <- rbinom(N,sim_y[,s]-replicate_z2[i,,s,1],rbeta(N,LR_nu[i,,s,2]*LR_phi[i,s,2],(1-LR_nu[i,,s,2])*LR_phi[i,s,2]))
    for(d in 3:D){
      replicate_z2[i,,s,d] <- rbinom(N,sim_y[,s]-apply(replicate_z2[i,,s,1:(d-1)],1,sum),rbeta(N,LR_nu[i,,s,d]*LR_phi[i,s,d],(1-LR_nu[i,,s,d])*LR_phi[i,s,d]))
    }
  }
}
replicate_mean <- apply(replicate_z2,c(1,3,4),mean)%>%melt(varnames=c('sample','region','delay'))
actual_mean <- apply(sim_z2,c(2,3),mean)%>%melt(varnames=c('region','delay'),value.name='true')


ggplot()+
  geom_density(data=replicate_mean, aes(x=value,fill=as.factor(region)),colour=NA,alpha=0.25,trim=TRUE)+
  geom_vline(data=actual_mean,aes(xintercept=true,colour=as.factor(region)), linetype="dashed", size=1)+
  facet_wrap(~delay,scales='free')+
  theme_minimal()+
  labs(title="Replicate Delay Count Means", lengend=NULL, y='Density',x='Sample Mean')+
  scale_fill_viridis_d(name='Region',begin=0.1,end=0.9)+
  scale_colour_viridis_d(name='Region',begin=0.1,end=0.9)+
  theme(text = element_text(size=12), plot.title = element_text(size=16),plot.subtitle=element_text(size=14),
        legend.title = element_text(size=14),strip.text = element_text(size=14))


replicate_sd <- apply(replicate_z2,c(1,3,4),sd)%>%melt(varnames=c('sample','region','delay'))
actual_sd <- apply(sim_z2,c(2,3),sd)%>%melt(varnames=c('region','delay'),value.name='true')

sd_plot <- ggplot()+
  geom_density(data=replicate_sd%>%filter(delay<=6), aes(x=value,y=sqrt(..density..),fill=as.factor(region)),colour=NA,alpha=0.25,trim=TRUE,adjust=1.5)+
  geom_vline(data=actual_sd%>%filter(delay<=6),aes(xintercept=true,colour=as.factor(region)), linetype="dashed", size=1)+
  facet_wrap(~paste('Delay',delay),scales='free')+
  theme_minimal()+
  labs(title="Replicate Delay Count Standard Deviations", y=expression(sqrt('Density')),x='Sample Standard Deviation')+
  scale_fill_viridis_d(name='Region',begin=0.1,end=0.9)+
  scale_colour_viridis_d(name='Region',begin=0.1,end=0.9)+
  scale_x_log10()+
  theme(text = element_text(size=12), plot.title = element_text(size=16),plot.subtitle=element_text(size=14),
        legend.title = element_text(size=14),strip.text = element_text(size=14))
ggsave(sd_plot,file='Plots/sd_plot.pdf',width=9,height=4.5)
