# Supplementary material for: Correcting delayed reporting of COVID‐19 using the generalized‐Dirichlet‐multinomial method
Source: Biometrics. 2022 Dec 27:10.1111/biom.13810. Online ahead of print. doi: 10.1111/biom.13810 (PMC9877609; doi:10.1111/biom.13810)
Supplement: Supplementary file 2 — Data S1 [file BIOM-9999-0-s001.zip › Biometrics Covid Code/Models/NobBS_Models.R]

registerDoParallel(cores=n_cores)

# Models for COVID deaths using NobBS.
EOE_2 <- regions_raw[,,1]
LDN_2 <- regions_raw[,,2]
MID_2 <-regions_raw[,,3]
NEY_2 <- regions_raw[,,4]
NW_2 <- regions_raw[,,5]
SE_2 <- regions_raw[,,6]
SW_2 <- regions_raw[,,7]


# Put the raw data into long format.
longEOE<-melt(EOE_2)
longLDN<-melt(LDN_2)
longMID<-melt(MID_2)
longNEY<-melt(NEY_2)
longNW<-melt(NW_2)
longSE<-melt(SE_2)
longSW<-melt(SW_2)

longEOE<-cbind(longEOE, region=rep('EOE',nrow(longEOE)))
longLDN<-cbind(longLDN, region=rep('LDN',nrow(longLDN)))
longMID<-cbind(longMID, region=rep('MID',nrow(longMID)))
longNEY<-cbind(longNEY, region=rep('NEY',nrow(longNEY)))
longNW<-cbind(longNW, region=rep('NW',nrow(longNW)))
longSE<-cbind(longSE, region=rep('SE',nrow(longSE)))
longSW<-cbind(longSW, region=rep('SW',nrow(longSW)))

long_regions<-rbind(longEOE,longLDN,longMID,longNEY,longNW,longSE,longSW)
colnames(long_regions)<-c('onset_day','report_day','cases','region')
long_regions <- mutate(long_regions,region=as.factor(region))

# Remove missing values.
long_regions<-na.omit(long_regions)

# Nowcast for multiple dates:
# All dates to fit model to.
today_list2<-as.Date("2020-04-02")+floor(seq(from=start_t, to=end_t, length=n_nowcasts))-1 # Changed to -1 to bring in line with other scripts.
first_day<-as.Date(sort(unique(long_regions$onset_day))[1])
# True total counts per region.
regions_totals<- long_regions %>% mutate(d=(difftime(as.Date(report_day),as.Date(onset_day),
                                                     units = "days")+1), region=as.numeric(region)) %>% 
  filter(d<=14) %>% group_by(onset_day,region)%>% summarise(cases=sum(cases))

# NobBS model with no moving window:
# Object to save model output.
nowcast_regions <- numeric()
time_nobs <- system.time({
  nowcast_regions<-numeric()
  for(i in 1:length(today_list2)){
    today_days<-as.numeric(difftime(today_list2[i],first_day, units="days"))
    long_regions_obs<- long_regions %>% mutate(r=(difftime(as.Date(report_day),as.Date("2020-04-02"),
                                                           units = "days")+1)) %>% filter(r<=(today_days+1))
    
    # Make each case a seperate line for NobBS.
    cases_regions<-uncount(long_regions_obs, cases)
    cases_regions$onset_day<-as.Date(cases_regions$onset_day)
    cases_regions$report_day<-as.Date(cases_regions$report_day)
    
    # Negative binomial - model fitted seperately for each region.
    cases_regions$region<-as.numeric(cases_regions$region)
    nowcast_sep2<-foreach(j=1:S,.combine = 'rbind')%dopar%{
      cases_sep<-filter(cases_regions, region==j)# Changed window to W
      nowcasting_reg <- NobBS_samples(cases_sep, as.Date(today_list2[i]), units='1 day', onset_date="onset_day", report_date="report_day",
                                      moving_window= W, max_D=13, cutoff_D=TRUE, specs=list( dist="NB")) 
      return(mutate(nowcasting_reg$estimates, Mode=apply(samples,2,Mode), s=j ) )
    }
    # Save nowcasts for all dates.
    nowcast_regions<-rbind(nowcast_regions, mutate(nowcast_sep2, now_date=c(today_list2[i]), now_day=today_days))
  }
})


# Set same column names as INLA nowcasts.
colnames(nowcast_regions)[1]<-c("Median")

# Add same columns as INLA nowcasts for easy comparisons.
NobBS_nowcasts<-mutate(nowcast_regions, t=c(difftime(nowcast_regions$onset_date,first_day, units = "days")+1),
                       now_day=c(difftime(nowcast_regions$now_date,first_day, units="days")+1))

# Add time in days column for plotting.
regions_totals<-mutate(regions_totals,t=c(difftime(as.Date(onset_day),first_day, units = "days")+1))

# Plots for each regions with multiple nowcasts (no window).
# Dates for plots.
today_list<-today_list2[floor(seq(from=1, to=length(today_list2), length=8))]
colnames(NobBS_nowcasts)[7]<-c("region")

# NobBS model with 14 day moving window:

# Object to save model output.
nowcast_regions_w<-numeric()
time_nobs_window <- system.time({
  for(i in 1:length(today_list2)){
    today_days<-as.numeric(difftime(today_list2[i],first_day, units="days"))
    long_regions_obs<- long_regions %>% mutate(r=(difftime(as.Date(report_day),as.Date("2020-04-02"),
                                                           units = "days")+1)) %>% filter(r<=(today_days+1))
    
    # Make each case a seperate line for NobBS.
    cases_regions<-uncount(long_regions_obs, cases)
    cases_regions$onset_day<-as.Date(cases_regions$onset_day)
    cases_regions$report_day<-as.Date(cases_regions$report_day)
    
    # Negative binomial - model fitted seperately for each region.
    cases_regions$region<-as.numeric(cases_regions$region)
    nowcast_sep2<-foreach(j=1:S,.combine = 'rbind')%dopar%{
      cases_sep<-filter(cases_regions, region==j)
      nowcasting_reg <- NobBS_samples(cases_sep, as.Date(today_list2[i]), units='1 day', onset_date="onset_day", report_date="report_day",
                                      moving_window= 14, max_D=13, cutoff_D=TRUE, specs=list( dist="NB")) 
      samples<-nowcasting_reg$nowcast.post.samps[,select_vars(names(nowcasting_reg$nowcast.post.samps), starts_with("sum.n["))]
      return(mutate(nowcasting_reg$estimates, Mode=apply(samples,2,Mode), s=j ))
    }
    # Save all nowcast dates.
    nowcast_regions_w<-rbind(nowcast_regions_w, mutate(nowcast_sep2, now_date=c(today_list2[i]), now_day=today_days[i]))
  }
})

# Set same column names as INLA nowcasts.
colnames(nowcast_regions_w)[1]<-c("Median")

# Add same columns as INLA nowcasts for easy comparrisons.
NobBS_nowcasts_window<-mutate(nowcast_regions_w, t=c(difftime(nowcast_regions_w$onset_date,first_day, units = "days")+1),
                              now_day=c(difftime(nowcast_regions_w$now_date,first_day, units="days")+1))
# Add time in days column for plotting.
nowcast_regions_w<-mutate(NobBS_nowcasts_window, t=c(difftime(onset_date,first_day, units = "days")+1))

# Plots for each regions with multiple nowcasts (14 day window).
colnames(NobBS_nowcasts_window)[7]<-c("region")

# Save samples.
save(NobBS_nowcasts_window,NobBS_nowcasts,time_nobs_window,time_nobs,file='NobBS_covid_nowcasts.Rdata')
