# Supplementary material for: Correcting delayed reporting of COVID‐19 using the generalized‐Dirichlet‐multinomial method
Source: Biometrics. 2022 Dec 27:10.1111/biom.13810. Online ahead of print. doi: 10.1111/biom.13810 (PMC9877609; doi:10.1111/biom.13810)
Supplement: Supplementary file 2 — Data S1 [file BIOM-9999-0-s001.zip › Biometrics Covid Code/Models/INLA_Model.R]

# INLA model based on Bastos et al.

EOE_2 <- regions_raw[,,1]
LDN_2 <- regions_raw[,,2]
MID_2 <-regions_raw[,,3]
NEY_2 <- regions_raw[,,4]
NW_2 <- regions_raw[,,5]
SE_2 <- regions_raw[,,6]
SW_2 <- regions_raw[,,7]

# Put the raw data into long format.
longEOE<-melt(EOE_2)
longLDN<-melt(LDN_2)
longMID<-melt(MID_2)
longNEY<-melt(NEY_2)
longNW<-melt(NW_2)
longSE<-melt(SE_2)
longSW<-melt(SW_2)

longEOE<-cbind(longEOE, region=rep('EOE',nrow(longEOE)), s=rep(1,nrow(longEOE)))
longLDN<-cbind(longLDN, region=rep('LDN',nrow(longLDN)), s=rep(2,nrow(longLDN)))
longMID<-cbind(longMID, region=rep('MID',nrow(longMID)), s=rep(3,nrow(longMID)))
longNEY<-cbind(longNEY, region=rep('NEY',nrow(longNEY)), s=rep(4,nrow(longNEY)))
longNW<-cbind(longNW, region=rep('NW',nrow(longNW)), s=rep(5,nrow(longNW)))
longSE<-cbind(longSE, region=rep('SE',nrow(longSE)), s=rep(6,nrow(longSE)))
longSW<-cbind(longSW, region=rep('SW',nrow(longSW)), s=rep(7,nrow(longSW)))

long_regions<-rbind(longEOE,longLDN,longMID,longNEY,longNW,longSE,longSW)
colnames(long_regions)<-c('onset_day','report_day','cases','region', 's')

# Remove missing values.
long_regions<-na.omit(long_regions)

# Onset and reported dates.
long_regions$onset_day<-as.Date(long_regions$onset_day,origin="1970-01-01")
long_regions$report_day<-as.Date(long_regions$report_day,origin="1970-01-01")

# Add column for delays as integer.
long_regions<- mutate(long_regions, delay=difftime(long_regions$report_day,long_regions$onset_day,units = "days"))
# Day time series starts:
first_day<-sort(unique(long_regions$onset_day))[1] 
# Add column for time as integer.
long_regions<- mutate(long_regions, time=(difftime(long_regions$onset_day,first_day,units = "days")+1))
# Add column for report day.
long_regions<- mutate(long_regions, report=difftime(long_regions$report_day,first_day,units = "days"))

# Save data frame of all known data.
long_region_known<-long_regions

# Nowcast at multiple days:

# Set list of nowcasting dates:
#C_list<-c(C)

# Aggregated actual data of delay less than D_max.
actual<-filter(long_region_known, delay<=(D_max-1)) %>% group_by(onset_day)%>%group_by(s,.add = TRUE) %>% summarise( cases = sum(cases, na.rm = T ))
                                                                                                                   
# Object for model output.
covid.pred.days<-numeric()

## The INLA model:
time_inla<-system.time({
for(i in 1:n_nowcasts){
print(paste('Running models for cutoff',i))
# Nowcast for day C.
# Data for model- only include reports up to day C.
long_regions<- filter(long_region_known, time<=C_list[i])
long_regions$cases[long_regions$report>c(C_list[i]-1)]<-NA

t_min <- C_list[i]-W+1
N_forecast <- C_list[i]+7 # Date to forecast up to.

# Save as data frame.
inla.data <- data.frame(Y=as.numeric(long_regions$cases),t=as.numeric(long_regions$time),tt=as.numeric(long_regions$time),
                        d=as.numeric(long_regions$delay+1), s=as.numeric(long_regions$s))

inla.data <- filter(inla.data,t>=t_min,t<=C_list[i])
# Add cyclic component for week day.
inla.data$w <- as.numeric(inla.data$t+2)%%7
# (first_day is a Thursday, +2 will give w=0 as Monday)

# Remove cases with a delay over 14 days.
inla.data.D_max<- filter(inla.data, d<=D_max)

# Make remainder term for delays such that d>D.
D.remainder<-inla.data.D_max %>% filter( (d>D)  ) %>%  
  group_by(s)%>%group_by(t,.add = TRUE)%>%
  group_by(tt,.add = TRUE)%>%
  group_by(w,.add = TRUE)%>% 
  summarise( Y = sum(Y) )
D.remainder$d<-D+1
inla.data.remainder<-full_join(filter(inla.data.D_max, d<=D),D.remainder, by = c("Y", "t", "tt", "d", "s", "w"))

C.forecast<-data.frame(Y=NA, t=rep(rep((C_list[i]+1):N_forecast,D+1),S),tt=rep(rep((C_list[i]+1):N_forecast,D+1),S),d=rep(sort(rep(1:(D+1),N_forecast-C_list[i])),S), s=sort(rep(1:S,(N_forecast-C_list[i])*(D+1))))
C.forecast$w <- as.numeric(C.forecast$t+2)%%7
inla.data.forecast<-full_join(inla.data.remainder,C.forecast, by = c("Y", "t", "tt", "d", "s", "w"))

# Aggregated observed data at nowcast date.
observed <- inla.data.D_max %>% filter( (t >= C_list[i] - D_max)  ) %>%  
  group_by(t)%>%group_by(s,.add = TRUE) %>% summarise( Y = sum(Y, na.rm = T) )


# INLA model formula.
model <- Y ~ 1 +
  f(d, model = "rw1", constr=T, hyper = list("prec" = list(prior = half_normal_sd(1)))) +
  f(w, model = "rw1", constr=T, hyper = list("prec" = list(prior = half_normal_sd(1))),replicate=d)+
  f(t, model = "rw1", constr= T, hyper = list("prec" = list(prior = half_normal_sd(0.1)))) +
  f(tt, model = "rw1", constr= T, hyper = list("prec" = list(prior = half_normal_sd(0.1))),replicate=d)

# Create array to store predictions from each region.
covid.pred.sep<-numeric()

# Fit model to each region separately.
for(j in 1:S){
  inla.data.sep<-filter(inla.data.forecast, s==j) %>% select(-s)
  index.missing<-which(is.na(inla.data.sep$Y))
  
  output <- inla(model, family = "nbinomial", data = inla.data.sep,
                 control.predictor = list(link = 1, compute = T),
                 control.compute = list( config = T),
                 control.family = list( 
                   hyper = list("theta" = list(prior = "loggamma", param = c(1, 0.1)))) )
  
  # Sampling from the approximate posterior distribution using INLA.
  n.sim <- 10000 # Number of posterior samples.
  
  # If you have fewer CPU threads than 20, you might need to change num.threads.
  delay.samples.list <- inla.posterior.sample(n = n.sim, output,num.threads = '5:4',
                                              selection = list(Predictor=0)) # Posterior samples list
  
  # Sampling the missing triangle from inla output in vector format.
  vector.samples <- lapply(X = delay.samples.list, 
                           FUN = function(x, idx = index.missing) rnbinom(n = length(idx), mu = exp(x$latent[idx]), 
                                                                          size = x$hyperpar[1]))%>%
    do.call('cbind',.)%>%t()
  
  Y.imputed <- matrix(rep(inla.data.sep$Y,n.sim),nrow=nrow(inla.data.sep))%>%t()
  for(k in 1:n.sim){
    Y.imputed[k,index.missing] <- vector.samples[k,]
  }
  
  Y.imputed.array <- array(dim=c(n.sim,W+7,D+1))
  for(k in 1:nrow(inla.data.sep)){
    Y.imputed.array[,inla.data.sep$t[k]-C_list[i]+W,inla.data.sep$d[k]] <- Y.imputed[,k]
  }
  
  Y.imputed.sum <- apply(Y.imputed.array,c(1,2),sum)
  
  covid.pred <- apply(Y.imputed.sum,2,quantile,c(0.025,0.5,0.975),na.rm=T)%>%
    melt(varnames=c('quantile','t'),value.name='Y')%>%
    spread(quantile,Y)%>%rename(Median=`50%`,lower=`2.5%`,upper=`97.5%`)%>%
    mutate(t=t+C_list[i]-W,s=j)
  

    covid.pred.sep<-rbind(covid.pred.sep, covid.pred%>%ungroup())
}
covid.pred.days<-rbind(covid.pred.days, mutate(covid.pred.sep, now_day=C_list[i]))

}
})

INLA_nowcasts<-covid.pred.days
