# Supplementary material for: Correcting delayed reporting of COVID‐19 using the generalized‐Dirichlet‐multinomial method
Source: Biometrics. 2022 Dec 27:10.1111/biom.13810. Online ahead of print. doi: 10.1111/biom.13810 (PMC9877609; doi:10.1111/biom.13810)
Supplement: Supplementary file 2 — Data S1 [file BIOM-9999-0-s001.zip › Biometrics Covid Code/Models/gdm_hazard.R]

# GDM hazard with independent regional splines of time in the total deaths,
# independent regional weekly cyclic splines in the first delay proportion
# and independent regional splines of time in each delay proportion.

gdm_hazard <- function( seed, C_list, n_knots, S, D, D_max, z, W, forecast,
                          niter, nburnin, thin) {
  
  # Load libraries.
  library(nimble)
  library(tidyverse)
  library(mgcv)
  
  # Define the Beta-Binomial as a distribution for NIMBLE.
  
  dbetabin=nimbleFunction(run=function(x=double(0),mu=double(0),phi=double(0),size=double(0),log=integer(0)){
    returnType(double(0))
    if(x>=0&x<=size){
      return(lgamma(size+1)+lgamma(x+mu*phi)+lgamma(size-x+(1-mu)*phi)+lgamma(phi)-
               lgamma(size+phi)-lgamma(mu*phi)-lgamma((1-mu)*phi)-lgamma(size-x+1)-lgamma(x+1))
    }else{
      return(-Inf)
    }
  })
  
  rbetabin=nimbleFunction(run=function(n=integer(0),mu=double(0),phi=double(0),size=double(0)){
    pi=rbeta(1,mu*phi,(1-mu)*phi)
    returnType(double(0))
    return(rbinom(1,size,pi))
  })
  
  assign('dbetabin', dbetabin, envir = .GlobalEnv)
  assign('rbetabin', rbetabin, envir = .GlobalEnv)
  
  # Register the Beta-Binomial as a distribution.
  registerDistributions(list(dbetabin=list(
    BUGSdist='dbetabin(mu,phi,size)',discrete=TRUE)))
  
  
  # Code for independent time series GDM models.
  covid_rolling_gdm_code <-  nimbleCode({
    for(s in 1:S){
      for(t in 1:N){
        # Mean total deaths.
        log(lambda[t,s]) <- iota[s] + delta[t,s]
        # Relative proportions (Beta-Binomial means).
        logit(nu[t,s,1]) <-  psi[s,1] + beta[t,s,1] + gamma[t,s]
        for(d in 2:D){
          logit(nu[t,s,d]) <-  psi[s,d] + beta[t,s,d]
        }
      }
      for(t in 1:W){
        # Model for total counts
        y[t,s] ~ dnegbin( theta[s]/(theta[s]+lambda[t,s]),theta[s])
        # Model for delayed counts
        z[t,s,1] ~ dbetabin(nu[t,s,1],phi[s,1],y[t,s])
      }
      for(d in 2:D){
        for(t in 1:obs_index[s,d]){
          z[t,s,d] ~ dbetabin(nu[t,s,d],phi[s,d],y[t,s]-sum(z[t,s,1:(d-1)]))
        }
      }
    }

    for(s in 1:S){
      # Splines of time in the total deaths.
      Omega_delta[1:K_t,1:K_t,s] <- S_t[1:K_t,1:K_t]/sigma_delta[s]^2
      
      kappa_delta[1:K_t,s] ~ dmnorm(zeros[1:K_t],Omega_delta[1:K_t,1:K_t,s])
      delta[1:N,s] <- X_t[1:N,1:K_t]%*%kappa_delta[1:K_t,s]
      
      # Weekly cyclic spline in the first delay proportion.
      Omega_gamma[1:K_w,1:K_w,s] <- S_w[1:K_w,1:K_w]/sigma_gamma[s]^2
      
      kappa_gamma[1:K_w,s] ~ dmnorm(zeros[1:K_w],Omega_gamma[1:K_w,1:K_w,s])
      gamma[1:N,s] <- X_w[1:N,1:K_w]%*%kappa_gamma[1:K_w,s]
      
      # Intercept in each relative proportion.
      for(d in 1:D){
        psi[s,d] ~ dnorm(logit(1/(D+2-d)),sd=2)
      }

      # Splines of time in each relative proportion.
      for(d in 1:D){
        Omega_beta[1:K_t,1:K_t,s,d] <- S_t[1:K_t,1:K_t]/sigma_beta[s,d]^2
        
        kappa_beta[1:K_t,s,d] ~ dmnorm(zeros[1:K_t],Omega_beta[1:K_t,1:K_t,s,d])
        beta[1:N,s,d] <- X_t[1:N,1:K_t]%*%kappa_beta[1:K_t,s,d]
      }
    }
    
    # Smoothing parameter priors.
    for(s in 1:S){
      # Spline penalty parameters.
      sigma_delta[s] ~ T(dnorm(0,1),0,)
      sigma_gamma[s] ~ T(dnorm(0,1),0,)
      for(d in 1:D){
        sigma_beta[s,d]~ T(dnorm(0,1),0,) 
        phi[s,d] ~ dgamma(2,0.02) # Beta-Binomial dispersion parameters.
      }
      iota[s] ~ dnorm(0,sd=10) # Regional intercept.
      theta[s] ~ dgamma(2,0.02) # Negative-Binomial dispersion parameters.
    }
  })
  
  # Select partial counts z within the data window.
  z <- z[(C_list[seed]-W+1):(C_list[seed]),,]
  N <- W+forecast
  
  # Set up spline bases.
  blank_data=data_frame(y=rnorm(N,0,1),t=1:N,w=(1:N)%%7)
  blank_jagam=jagam(y~s(t,bs='cs',k=n_knots[1])+s(w,bs='cc',k=n_knots[2]),data=blank_data,file='blank.jags',
                    knots=list(t=seq(1,W,length=n_knots[1]),w=seq(0,7,length=n_knots[2])))
  
  # Censor the delayed counts according to
  # the data which would be available on the model fit day.
  censored_z <- z
  for(s in 1:S){
    censored_z[,s,][outer(1:dim(z[,s,])[1], 0:(dim(z[,s,])[2]-1), FUN = "+") > W] <- NA
  }
  
  # Maximum observed index for each region at each delay.
  obs_index<-matrix(NA, nrow=S, ncol=D)
  for(s in 1:S){
    for(d in 1:D){
      obs_index[s,d]<-which(is.na(censored_z[,s,d])==TRUE)[1]-1
    }
  }
  
  # Censor the totals.
  censored_y <- apply(censored_z[,,1:D_max],c(1,2),sum)
  
  # Constants (e.g. number of weeks to model, number of knots) for NIMBLE.
  covid_rolling_gdm_constants <-  list(N=N,W=W,S=S,D=D,obs_index=obs_index,
                                       K_t=n_knots[1]-1,
                                       K_w=dim(blank_jagam$jags.data$S2)[1],
                                       S_t=blank_jagam$jags.data$S1,
                                       S_w=blank_jagam$jags.data$S2)
  
  # Add spline basis matrices from jagam.
  covid_rolling_gdm_constants$X_t <- blank_jagam$jags.data$X[,2:(covid_rolling_gdm_constants$K_t+1)]
  covid_rolling_gdm_constants$X_w <- blank_jagam$jags.data$X[,(covid_rolling_gdm_constants$K_t+2):(covid_rolling_gdm_constants$K_t+covid_rolling_gdm_constants$K_w+1)]
  covid_rolling_gdm_constants$zeros <- rep(0,max(covid_rolling_gdm_constants$K_t,covid_rolling_gdm_constants$K_w))
  
  # Data (e.g. total cases, partial counts) for NIMBLE.
  covid_rolling_gdm_data <- list(z=censored_z[,,1:D],y=censored_y)
  
  # Generate random initial values.
  covid_rolling_gdm_inits <- list(kappa_gamma=matrix(rnorm(S*(covid_rolling_gdm_constants$K_w),0,0.1),ncol=S),
                                  kappa_delta=array(rnorm(S*(covid_rolling_gdm_constants$K_t),0,0.01),dim=c(covid_rolling_gdm_constants$K_t,S)),
                                  kappa_beta=array(rnorm(S*D*(covid_rolling_gdm_constants$K_t),0,0.01),dim=c(covid_rolling_gdm_constants$K_t,S,D)),
                                  iota=rnorm(S,0,1),
                                  theta=rexp(S,0.01),
                                  psi=matrix(rnorm(D*S,0,1),nrow=S,ncol=D),
                                  sigma_delta=runif(S,0,1),
                                  sigma_gamma=runif(S,0,1),
                                  sigma_beta=matrix(runif(D*S,0,1), nrow=S,ncol=D),
                                  phi=matrix(runif(D*S,0,1),nrow=S,ncol=D),
                                  y=matrix(NA,nrow=W,ncol=S),
                                  z=array(NA,dim=c(W,S,D)))
  for(s in 1:S){
    for(t in 1:W){
      for(d in 1:D){
        if(is.na(covid_rolling_gdm_data$z[t,s,d])) covid_rolling_gdm_inits$z[t,s,d]=rpois(1,median(covid_rolling_gdm_data$z[,s,d],na.rm=T))
      }
      if(is.na(covid_rolling_gdm_data$y[t,s])) covid_rolling_gdm_inits$y[t,s]=sum(c(covid_rolling_gdm_inits$z[t,s,],
                                                                                    covid_rolling_gdm_data$z[t,s,],rpois(1,median(covid_rolling_gdm_data$y[,s]-
                                                                                                                                    rowSums(covid_rolling_gdm_data$z[,s,]),na.rm=T))),na.rm=TRUE)
    }
  }
  # Build the model.
  covid_rolling_gdm_model <- nimbleModel(covid_rolling_gdm_code,covid_rolling_gdm_constants,covid_rolling_gdm_data,covid_rolling_gdm_inits)

  # Compile the model.
  covid_rolling_gdm_compiled_model <- compileNimble(covid_rolling_gdm_model)
  # Set up the MCMC.
  covid_rolling_gdm_mcmc_config <- configureMCMC(covid_rolling_gdm_model,monitors=c('lambda','y','theta'))
  
  # Use automated-factor slice samplers on the spline coefficients and penalties.       
  for(s in 1:S){
    for(d in 1:D){
      covid_rolling_gdm_mcmc_config$removeSamplers(c(paste('kappa_beta[1:',(covid_rolling_gdm_constants$K_t),', ',s,', ',d,']', sep=''),paste('sigma_beta[',s,', ',d,']',sep='')))
      covid_rolling_gdm_mcmc_config$addSampler(target=c(paste('kappa_beta[1:',(covid_rolling_gdm_constants$K_t),', ',s,', ',d,']', sep=''),paste('sigma_beta[',s,', ',d,']',sep='')),type='AF_slice') 
    }
    covid_rolling_gdm_mcmc_config$removeSamplers(c(paste('kappa_delta[1:',(covid_rolling_gdm_constants$K_t),', ',s,']', sep=''),paste('sigma_delta[',s,']',sep='')))
    covid_rolling_gdm_mcmc_config$addSampler(target=c(paste('kappa_delta[1:',(covid_rolling_gdm_constants$K_t),', ',s,']', sep=''),paste('sigma_delta[',s,']',sep='')),type='AF_slice')
    covid_rolling_gdm_mcmc_config$removeSamplers(c(paste('kappa_gamma[1:',(covid_rolling_gdm_constants$K_w),', ',s,']', sep=''),paste('sigma_gamma[',s,']',sep='')))
    covid_rolling_gdm_mcmc_config$addSampler(target=c(paste('kappa_gamma[1:',(covid_rolling_gdm_constants$K_w),', ',s,']', sep=''),paste('sigma_gamma[',s,']',sep='')),type='AF_slice') 
  }
  
  # Build the MCMC.
  covid_rolling_gdm_mcmc <- buildMCMC(covid_rolling_gdm_mcmc_config)
  
  # Compile the MCMC.
  covid_rolling_gdm_compiled_mcmc <- compileNimble(covid_rolling_gdm_mcmc,project=covid_rolling_gdm_model)
  
  # Run the MCMC.
  covid_samples_cluster <- runMCMC(covid_rolling_gdm_compiled_mcmc,niter=niter,nburnin=nburnin,inits=covid_rolling_gdm_inits,nchains=1,samplesAsCodaMCMC = TRUE,thin=thin)
  
  return(covid_samples_cluster)
  
}
